# Supplementary material for: Sensorimotor transformation of number in the primate parietal cortex
Source: Nat Commun. 2026 May 11;17:4227. doi: 10.1038/s41467-026-73037-9 (PMC13161402; doi:10.1038/s41467-026-73037-9)
Supplement: Supplementary file 4 — Source Data [file 41467_2026_73037_MOESM4_ESM.xlsx]

## Sheet: Tables
Table 1	Monkey 1
	Format	Number 1	Number 2	Number 3	Number 4	Number 5	AVG
	Signs	96.8±1.6	86.0±1.6	80.2±1.7	52.9±2.2	45.3±1.4	66.6±1.1
	Dots	96.9±1.3	77.1±1.7	53.4±1.7	41.3±1.5	41.5±1.2	55.7±0.8
	Statistics (p)	0.96	5.38471e-05	2.44801e-14	1.41771e-07	0.025	1.08667e-11
	Monkey 2
	Format	Number 1	Number 2	Number 3	Number 4	Number 5	AVG
	Signs	95.9±1.1	87.1±1.9	69.2±2.6	59.0±2.2	42.9±1.8	65.8±1.6
	Dots	89.6±2	68.2±2.8	48.1±1.8	39.9±1.6	32.7±1.8	50.0±1.3
	Statistics (p)	0.0019	3.73037e-08	1.30437e-08	8.28849e-09	3.5313e-06	7.59936e-13
Table 2
	Trial phase	Main factor “number”	Main factor “format”	Main factor interaction	Exclusively number selective
	Instruction stimulus	9,7% (24/247)	2,83% (7/247)	1,2% (3/247)	8,5% (21/247)
	Motor preparation	34,82 (86/247)	0,81% (2/247)	1,62% (4/247)	34,4% (85/247)

## Sheet: Fig. 2
A	Monkey 1
	Target Number	1	2	3	4	5
Mean	Sign	96.8431	85.957	80.1789	52.8999	45.3314
	Dot	96.8704	77.1385	53.3884	41.3204	41.4729
SEM	Target Number	1	2	3	4	5
	Sign	1.58085	1.57971	1.70459	2.21424	1.34721
	Dot	1.2883	1.65308	1.68949	1.48864	1.16113
B	Monkey 2
	Target Number	1	2	3	4	5
Mean	Sign	95.9193	87.1103	69.2277	59.0176	42.8445
	Dot	89.5774	68.2223	48.136	39.6003	32.7126
SEM	Target Number	1	2	3	4	5
	Sign	1.09444	1.93649	2.59803	2.21482	2.09562
	Dot	1.99509	2.7901	1.75331	1.61156	1.82039
C	Monkey 1
	Sign										Dot
	Number of Releases	0	1	2	3	4	5	6	7		Number of Releases	0	1	2	3	4	5	6	7
Mean	Target Number 1	1.47522	96.8431	0.773587	0.587607	0.320513	0	0	0		Target Number 1	1.54725	96.8704	1.27366	0.246914	0.0617284	0	0	0
	Target Number 2	0.275476	3.94845	85.957	9.65242	0.166667	0	0	0		Target Number 2	0.238147	7.85731	77.1385	13.8891	0.760417	0.116534	0	0
	Target Number 3	0.230343	3.27186	11.9758	80.1789	4.10217	0.240879	0	0		Target Number 3	0.221152	5.59271	17.4774	53.3884	18.0921	4.68322	0.521876	0.0231481
	Target Number 4	0.523452	7.39588	5.53115	11.4155	52.8999	21.4477	0.786363	0		Target Number 4	0.524982	7.29448	7.77101	20.5415	41.3204	21.4987	0.984332	0.0645995
	Target Number 5	0.406695	6.6126	6.97534	8.4066	30.4408	45.3314	1.82655	0		Target Number 5	0.722095	6.10674	7.30886	9.80906	31.8301	41.4729	2.72522	0.025025
	Number of Releases	0	1	2	3	4	5	6	7		Number of Releases	0	1	2	3	4	5	6	7
SEM	Target Number 1	0.492309	1.58085	0.546822	0.587607	0.320513	0	0	0		Target Number 1	0.303696	1.2883	0.986825	0.246914	0.0617284	0	0	0
	Target Number 2	0.116425	0.914033	1.57971	1.22187	0.166667	0	0	0		Target Number 2	0.140931	0.954483	1.65308	1.39826	0.224862	0.0847189	0	0
	Target Number 3	0.144643	0.738205	1.08656	1.70459	1.10409	0.198124	0	0		Target Number 3	0.0772433	0.668852	1.1756	1.68949	1.26115	0.665027	0.205761	0.0231481
	Target Number 4	0.206303	1.16082	0.564176	0.868294	2.21424	1.95424	0.26522	0		Target Number 4	0.156798	0.703249	0.633832	1.19315	1.48864	1.71141	0.251823	0.0645995
	Target Number 5	0.148912	0.90171	0.613186	0.572646	1.21648	1.34721	0.359681	0		Target Number 5	0.218745	0.906399	0.516472	0.750855	1.15223	1.16113	0.608482	0.025025
D	Monkey 2
	Sign										Dot
	Number of Releases	0	1	2	3	4	5	6	7		Number of Releases	0	1	2	3	4	5	6	7
Mean	Target Number 1	3.70025	95.9193	0.380452	0	0	0	0	0		Target Number 1	2.77588	89.5774	7.33603	0.310658	0	0	0	0
	Target Number 2	1.22378	10.3662	87.1103	1.24156	0.0581395	0	0	0		Target Number 2	1.4801	20.51	68.2223	8.70592	1.02355	0.0581395	0	0
	Target Number 3	0.669118	1.15561	10.886	69.2277	17.0599	1.0017	0	0		Target Number 3	0.489954	3.57839	24.2431	48.136	18.9259	4.57759	0.0490196	0
	Target Number 4	0.440789	1.01365	5.07626	27.5405	59.0176	6.77229	0.138889	0		Target Number 4	0.234302	2.18774	9.4652	33.1159	39.6003	14.9415	0.455043	0
	Target Number 5	0.712554	1.23623	4.1047	11.8857	37.2521	42.8445	1.96421	0		Target Number 5	1.38317	1.59826	6.7005	19.3208	36.7099	32.7126	1.57476	0
	Number of Releases	0	1	2	3	4	5	6	7		Number of Releases	0	1	2	3	4	5	6	7
SEM	Target Number 1	1.0805	1.09444	0.192901	0	0	0	0	0		Target Number 1	0.885254	1.99509	1.75064	0.259686	0	0	0	0
	Target Number 2	0.61455	1.68204	1.93649	0.484818	0.0581395	0	0	0		Target Number 2	0.544067	2.62791	2.7901	1.78876	0.387413	0.0581395	0	0
	Target Number 3	0.396701	0.3783	1.39456	2.59803	2.37725	0.286587	0	0		Target Number 3	0.307192	0.693974	1.64395	1.75331	1.61321	0.858537	0.0490196	0
	Target Number 4	0.379062	0.321817	0.754568	1.91985	2.21482	1.131	0.138889	0		Target Number 4	0.142307	0.719703	0.997227	1.63395	1.61156	1.49625	0.139098	0
	Target Number 5	0.570322	0.360659	0.601851	0.985017	1.80755	2.09562	0.524759	0		Target Number 5	0.876542	0.430651	0.784199	1.30017	1.33854	1.82039	0.472699	0

## Sheet: Fig. 3
B
		Time (bin #)
	Neuron (#)	1	2	3	4	5	6	7	8	9	10	11	12	13	14	15	16	17	18	19	20	21	22	23	24	25	26	27	28	29	30	31	32	33	34	35	36	37	38	39	40	41	42	43	44	45	46	47	48
p-Values	1	0.405177	0.341105	0.575749	0.347104	0.403466	0.536128	0.788565	0.652667	0.268525	0.103119	0.216821	0.0969794	0.0614482	0.0543896	0.0619503	0.0654715	0.0600598	0.0300589	0.00497213	0.00527386	0.00145741	0.000322297	0.000275401	1.65107e-05	1.56225e-06	1.70209e-05	3.56007e-06	1.72361e-06	3.43271e-07	2.5639e-07	9.38722e-09	1.91583e-08	1.43066e-08	1.05478e-07	4.22423e-07	5.20268e-07	1.42273e-06	3.87382e-06	8.7285e-06	7.91386e-07	1.56806e-07	4.61242e-07	1.26115e-06	0.000105425	0.00018451	6.81555e-05	6.27002e-05	0.001057
	2	0.965436	0.970161	0.887349	0.97991	0.914008	0.693631	0.689867	0.936209	0.904926	0.792964	0.682712	0.584872	0.578347	0.410701	0.325655	0.318375	0.422058	0.440883	0.605654	0.75562	0.519151	0.32466	0.429403	0.320462	0.00814537	0.0244693	0.00370856	0.00226229	0.000361076	0.00114627	8.00798e-05	3.20359e-05	1.00918e-05	1.82675e-05	4.26282e-06	5.09522e-07	1.79518e-06	2.18757e-07	9.19851e-07	8.26994e-08	1.54482e-07	1.04869e-07	1.69571e-07	3.33571e-08	6.60512e-08	1.8578e-08	7.12995e-09	5.91283e-09
	3	0.803412	0.719064	0.620476	0.622893	0.724893	0.383921	0.329842	0.143324	0.173539	0.218772	0.239184	0.429963	0.727411	0.575773	0.723216	0.856821	0.811051	0.886461	0.882084	0.949754	0.967576	0.874038	0.761953	0.607065	0.509982	0.290466	0.154659	0.0359781	0.032783	0.00822093	0.000811719	6.95451e-05	0.000228822	0.000406401	0.000365836	0.000356739	0.00137574	0.0012694	0.000844916	0.000493583	0.000232326	0.000111857	0.000165767	0.00149992	0.00123571	0.00211103	0.00412793	0.0146605
	4	0.645782	0.87849	0.811481	0.86946	0.663428	0.708141	0.724127	0.810432	0.907539	0.941628	0.921357	0.88982	0.974428	0.972308	0.985699	0.935066	0.89372	0.949853	0.854927	0.57413	0.815847	0.907077	0.883736	0.810118	0.616644	0.521677	0.276896	0.154488	0.12529	0.115701	0.0814559	0.0410549	0.00659262	0.00594039	0.00864926	0.00620715	0.00207039	0.00253654	0.0013956	0.00237516	0.00681252	0.0061616	0.00526859	0.0115245	0.0173121	0.0176583	0.0339845	0.0373338
	5	0.664741	0.709086	0.628577	0.546613	0.458659	0.201846	0.372949	0.335261	0.212316	0.332204	0.309466	0.440223	0.715718	0.851799	0.811648	0.874709	0.834795	0.894415	0.890518	0.783241	0.778519	0.847233	0.500305	0.512368	0.249029	0.151084	0.14126	0.195266	0.222688	0.0874724	0.0864217	0.0284396	0.00343206	0.00343206	0.0178245	0.00838908	0.00164074	0.0040348	0.00506871	0.00123322	0.00323994	0.00135332	0.00862641	0.00736424	0.00414136	0.00800346	0.00554836	0.0124529
	6	0.678284	0.852134	0.756871	0.622441	0.555651	0.447569	0.619908	0.568683	0.711372	0.729279	0.731326	0.655307	0.723327	0.442254	0.377615	0.637587	0.735256	0.767226	0.735848	0.760816	0.625518	0.424723	0.388805	0.450779	0.352015	0.410934	0.24887	0.175214	0.309545	0.154139	0.0475325	0.0326183	0.0261278	0.00872589	0.0036654	0.000943057	0.000460888	0.000181681	3.12849e-05	5.85885e-06	1.88037e-06	3.31113e-06	1.65099e-06	3.49686e-07	1.35238e-07	3.64691e-07	9.77382e-08	3.18173e-07
	7	0.129055	0.430979	0.235338	0.675713	0.489948	0.448563	0.37567	0.570699	0.546164	0.356335	0.254731	0.308389	0.298367	0.220486	0.180181	0.123811	0.137087	0.0818403	0.266662	0.257408	0.343584	0.321408	0.504332	0.435166	0.588742	0.45255	0.252618	0.551772	0.517202	0.609697	0.377035	0.245731	0.0880153	0.00349398	0.000354552	0.000204616	0.00019959	1.92004e-05	9.48904e-05	0.000862582	0.00116013	0.000440162	0.00131508	0.00180276	0.0036339	0.00344238	0.00415495	0.00160464
	8	0.582431	0.66753	0.660118	0.884131	0.732691	0.767261	0.826729	0.913687	0.858922	0.876551	0.858256	0.785752	0.782638	0.733067	0.762145	0.83383	0.87374	0.776762	0.875177	0.922783	0.894576	0.739639	0.436867	0.285063	0.340355	0.318494	0.173308	0.0570926	0.0970278	0.0528397	0.0561201	0.045966	0.0322371	0.011762	0.00108014	0.000329952	0.000602655	0.00038319	0.0005897	0.000397055	0.00023025	0.000415844	0.00049301	0.000979425	0.00697218	0.0111844	0.0218941	0.0519642
	9	0.525667	0.491106	0.505912	0.305041	0.76891	0.816625	0.810088	0.651287	0.606144	0.468921	0.924151	0.778504	0.446269	0.258292	0.413668	0.227361	0.254566	0.345616	0.411117	0.376666	0.446229	0.196434	0.274411	0.497279	0.158118	0.106143	0.140085	0.244541	0.278783	0.208164	0.0442515	0.0789938	0.0562272	0.040868	0.00636269	0.00609781	0.00448024	0.0083896	0.00288416	8.2015e-05	0.000265874	0.000607061	0.00114236	0.000288913	0.000170173	9.68039e-05	8.28982e-05	3.27641e-05
	10	0.8281	0.846797	0.888772	0.91043	0.944209	0.956303	0.959512	0.555913	0.768433	0.563516	0.359831	0.713388	0.737405	0.565891	0.410392	0.368045	0.122259	0.0421104	0.00611084	0.00191886	0.00032995	2.32178e-06	5.4056e-09	1.25201e-09	1.17809e-11	4.10227e-13	1.73007e-14	2.63442e-16	4.56512e-17	7.43231e-21	1.14519e-24	3.51628e-27	2.30089e-30	5.74452e-31	8.88275e-32	2.40235e-32	3.01017e-32	1.20581e-32	4.79555e-34	2.3482e-36	6.92198e-38	9.7894e-35	1.82881e-32	2.82608e-33	3.15302e-37	1.49735e-39	3.93568e-40	3.18805e-38
	11	0.496211	0.610739	0.330072	0.256386	0.284264	0.14186	0.0735	0.087766	0.377402	0.376499	0.380745	0.337803	0.264468	0.462131	0.476312	0.479568	0.700633	0.699845	0.791494	0.595649	0.441082	0.381285	0.535612	0.30661	0.141806	0.279632	0.2335	0.110264	0.103239	0.0330114	0.0401143	0.0198299	0.00288035	0.00952409	0.00334375	0.00165372	0.000426719	1.55272e-05	4.31027e-05	0.000165709	0.000182441	9.55607e-05	0.000158194	0.000463803	0.00158016	0.000169632	0.000796835	0.0018573
	12	0.433788	0.324288	0.373003	0.252849	0.505211	0.606099	0.447654	0.39393	0.130577	0.136226	0.258812	0.32035	0.305656	0.524241	0.438686	0.490113	0.652173	0.838169	0.749621	0.896193	0.830762	0.596498	0.672995	0.569529	0.491463	0.329814	0.238109	0.185745	0.15936	0.122883	0.105601	0.0597698	0.0412928	0.0256585	0.0185686	0.00984133	0.0125817	0.00421259	0.00237327	0.000582704	0.000187329	0.000338602	1.14075e-05	7.03039e-06	2.84154e-05	2.64757e-05	1.63218e-05	4.18524e-05
	13	0.520413	0.84926	0.978744	0.961223	0.848073	0.881092	0.794984	0.951683	0.963619	0.852508	0.829756	0.842705	0.716937	0.645929	0.699972	0.802556	0.629978	0.68138	0.732354	0.832661	0.782084	0.596499	0.72562	0.865664	0.815758	0.830332	0.693399	0.621237	0.315093	0.138828	0.210692	0.0509735	0.00651553	0.0152973	0.00306949	0.00410973	0.0104793	0.00190755	0.000955812	0.000387579	6.10446e-05	0.000102045	0.0004246	5.67613e-05	3.40629e-06	8.73181e-06	4.93876e-05	1.75342e-05
	14	0.189841	0.219741	0.0290074	0.155627	0.321299	0.494748	0.275629	0.337749	0.689416	0.854097	0.960203	0.924752	0.879444	0.980664	0.784656	0.464065	0.517013	0.288163	0.203804	0.137552	0.106654	0.0584105	0.0120737	0.014485	0.00393611	0.000416195	1.75952e-05	7.49622e-06	3.61246e-06	5.50204e-06	1.69349e-06	2.37966e-07	4.32926e-08	1.44085e-09	1.50772e-09	1.10125e-09	9.2912e-09	3.00556e-07	5.86956e-07	1.22219e-07	9.11674e-09	1.00753e-08	1.16255e-08	1.19834e-09	9.22504e-10	1.83284e-08	1.03613e-07	1.94805e-06
	15	0.0865601	0.154634	0.211595	0.278738	0.342966	0.148356	0.201334	0.132071	0.170225	0.210718	0.20974	0.224831	0.121774	0.118974	0.0574862	0.0485884	0.0821177	0.0860404	0.0666383	0.206957	0.188803	0.135352	0.141347	0.103549	0.0980601	0.0815562	0.0953752	0.138223	0.0703663	0.0345576	0.0228904	0.0435622	0.035617	0.0548269	0.0779526	0.0411354	0.0172266	0.0148277	0.0182547	0.0103273	0.00550119	0.00251787	0.0087826	0.00796843	0.00246516	0.0023162	0.00217762	0.0059288
	16	0.343423	0.331056	0.216858	0.253317	0.396485	0.651033	0.543194	0.333501	0.555281	0.670179	0.499193	0.293256	0.260948	0.35308	0.642986	0.667106	0.654889	0.386334	0.208617	0.285704	0.227771	0.258394	0.238848	0.485001	0.375994	0.3504	0.188842	0.144232	0.081304	0.0711654	0.117253	0.0862108	0.0196756	0.0168526	0.0124816	0.00788764	0.00602766	0.0195273	0.00995037	0.0146705	0.0371115	0.0284899	0.0107296	0.000920841	0.00387026	0.002272	0.00337323	0.00565114
	17	0.806214	0.914346	0.767962	0.605056	0.317433	0.126687	0.0441647	0.102249	0.144684	0.24931	0.395922	0.219767	0.132372	0.114116	0.332988	0.424849	0.59091	0.742044	0.731936	0.852492	0.882748	0.973736	0.824303	0.94982	0.789176	0.416749	0.273316	0.325911	0.120737	0.0764395	0.0896975	0.0719817	0.0986469	0.0762097	0.0582414	0.0314707	0.020024	0.0807994	0.0911074	0.058477	0.0593153	0.0255493	0.0370295	0.00586677	0.00237277	0.00623633	0.00248728	0.000843717
	18	0.97636	0.981725	0.969796	0.977615	0.980827	0.930716	0.978286	0.921108	0.910991	0.974546	0.939425	0.975959	0.997035	0.99578	0.94993	0.956866	0.928525	0.879378	0.860155	0.820503	0.836685	0.801596	0.734185	0.562546	0.514139	0.334412	0.249811	0.061425	0.0980059	0.0889817	0.0766411	0.272832	0.628422	0.642669	0.708506	0.898375	0.996433	0.998031	0.932254	0.696075	0.341843	0.216043	0.15277	0.099571	0.0140774	0.0105399	0.00412166	0.00188828
	19	0.357337	0.778837	0.3504	0.465809	0.666426	0.466361	0.404631	0.0820607	0.146497	0.581401	0.559127	0.584304	0.467319	0.101202	0.12404	0.505198	0.403304	0.391412	0.264174	0.305609	0.371077	0.200801	0.393724	0.634443	0.247377	0.290469	0.573181	0.629393	0.374969	0.62427	0.901589	0.441281	0.465636	0.634388	0.591636	0.364666	0.739392	0.799206	0.670389	0.495744	0.43933	0.330582	0.203112	0.0540724	0.0627907	0.0235393	0.00589549	0.0140255
	20	0.421306	0.393112	0.379973	0.255948	0.382985	0.401322	0.480031	0.447809	0.577973	0.584367	0.732156	0.622807	0.564607	0.518105	0.700909	0.582402	0.539345	0.46366	0.506323	0.622624	0.702822	0.799906	0.694249	0.633017	0.627658	0.652666	0.886721	0.685703	0.646363	0.449362	0.439243	0.696172	0.696172	0.805751	0.595113	0.630475	0.620997	0.739078	0.662499	0.485061	0.485061	0.579845	0.579845	0.460758	0.133933	0.133933	0.133933	0.00309987
	21	0.614271	0.685748	0.691653	0.805322	0.806265	0.73819	0.894175	0.92715	0.8017	0.843957	0.845053	0.759287	0.564941	0.759934	0.658775	0.548683	0.476865	0.738916	0.624024	0.598507	0.718553	0.689417	0.703656	0.734515	0.696741	0.925092	0.8683	0.938758	0.732394	0.890518	0.829115	0.547573	0.259523	0.157461	0.107696	0.0505466	0.0673526	0.127248	0.0359432	0.01997	0.0176595	0.0172453	0.0167594	0.0170585	0.0158998	0.019076	0.00782975	0.00841603
	22	0.720393	0.747407	0.747398	0.73969	0.803018	0.803018	0.781353	0.768229	0.697049	0.557452	0.499756	0.543891	0.471145	0.471145	0.452041	0.571791	0.687646	0.672374	0.672374	0.610231	0.457789	0.302777	0.195546	0.154454	0.489099	0.489099	0.51645	0.598454	0.51645	0.77724	0.77724	0.569123	0.490123	0.415836	0.601924	0.649319	0.553461	0.769659	0.836094	0.919147	0.923844	0.923844	0.923844	0.87831	0.87831	0.87831	0.845279	0.906096
	23	0.743238	0.823457	0.786796	0.721635	0.620789	0.622337	0.758835	0.690585	0.310994	0.278922	0.276348	0.116906	0.0353216	0.0410169	0.0505092	0.0545884	0.0528863	0.0234923	0.0121909	0.0116652	0.0144881	0.0195215	0.00678455	0.0336844	0.0210899	0.0138696	0.0185111	0.0270963	0.0351858	0.017857	0.0274958	0.048079	0.0280023	0.0293783	0.0040972	0.00467908	0.000658129	0.000291827	0.000614938	0.00219975	0.00113801	0.00170893	0.0044532	0.0154509	0.013526	0.00726375	0.00491655	0.00521013
	24	0.496211	0.610739	0.330072	0.256386	0.284264	0.14186	0.0735	0.087766	0.377402	0.376499	0.380745	0.337803	0.264468	0.462131	0.476312	0.479568	0.700633	0.699845	0.791494	0.595649	0.441082	0.381285	0.535612	0.30661	0.141806	0.279632	0.2335	0.110264	0.103239	0.0330114	0.0401143	0.0198299	0.00288035	0.00952409	0.00334375	0.00165372	0.000426719	1.55272e-05	4.31027e-05	0.000165709	0.000182441	9.55607e-05	0.000158194	0.000463803	0.00158016	0.000169632	0.000796835	0.0018573
	25	0.433788	0.324288	0.373003	0.252849	0.505211	0.606099	0.447654	0.39393	0.130577	0.136226	0.258812	0.32035	0.305656	0.524241	0.438686	0.490113	0.652173	0.838169	0.749621	0.896193	0.830762	0.596498	0.672995	0.569529	0.491463	0.329814	0.238109	0.185745	0.15936	0.122883	0.105601	0.0597698	0.0412928	0.0256585	0.0185686	0.00984133	0.0125817	0.00421259	0.00237327	0.000582704	0.000187329	0.000338602	1.14075e-05	7.03039e-06	2.84154e-05	2.64757e-05	1.63218e-05	4.18524e-05
	26	0.185999	0.1775	0.527072	0.623441	0.576701	0.794446	0.62368	0.271907	0.251517	0.602234	0.467303	0.500774	0.519797	0.361229	0.716976	0.720945	0.711371	0.797141	0.784535	0.70873	0.948307	0.933428	0.813566	0.720034	0.541949	0.408293	0.463174	0.389548	0.148602	0.112995	0.305894	0.197245	0.0579103	0.0280851	0.0241331	0.0371929	0.0557144	0.0338967	0.0227027	0.0475577	0.0128111	0.00429694	0.0139334	0.0193173	0.00976432	0.0494594	0.0196806	0.0191844
	27	0.154269	0.0837549	0.0822086	0.0802847	0.0732712	0.0850284	0.0368586	0.0943297	0.0718696	0.0450646	0.0354716	0.0939766	0.175395	0.144796	0.0761566	0.0742599	0.0829734	0.042429	0.0444566	0.0751581	0.115229	0.0874909	0.0569873	0.0580595	0.0755545	0.0530757	0.0473097	0.0182327	0.026544	0.0802016	0.0859114	0.120851	0.089938	0.177461	0.292638	0.327997	0.310517	0.342481	0.35424	0.177725	0.0469868	0.0515951	0.0791308	0.0637085	0.121897	0.126132	0.130577	0.170291
	28	0.709818	0.682643	0.58452	0.607687	0.554867	0.546202	0.342697	0.183531	0.127714	0.0822076	0.239664	0.222748	0.13186	0.170951	0.386414	0.185798	0.32362	0.354632	0.206675	0.351823	0.317709	0.33907	0.401295	0.499193	0.539923	0.423014	0.598081	0.510108	0.205768	0.124267	0.343791	0.311647	0.267956	0.403927	0.070953	0.135051	0.26475	0.537622	0.207151	0.348922	0.17633	0.176536	0.195886	0.170495	0.412751	0.443131	0.176111	0.0621834
	29	0.716635	0.787433	0.642687	0.598331	0.572485	0.499295	0.430648	0.543117	0.559771	0.36836	0.409175	0.398227	0.407422	0.400198	0.379178	0.317652	0.360785	0.314938	0.381928	0.370902	0.294004	0.254629	0.256894	0.19619	0.240354	0.2979	0.16056	0.111813	0.088447	0.0500231	0.0436487	0.0930582	0.124094	0.110922	0.0822111	0.0937813	0.0813465	0.055411	0.0439036	0.0344894	0.021129	0.0272577	0.012674	0.016051	0.0213938	0.0122336	0.0127483	0.00981181
	30	0.8281	0.846797	0.888772	0.91043	0.944209	0.956303	0.959512	0.555913	0.768433	0.563516	0.359831	0.713388	0.737405	0.565891	0.410392	0.368045	0.122259	0.0421104	0.00611084	0.00191886	0.00032995	2.32178e-06	5.4056e-09	1.25201e-09	1.17809e-11	4.10227e-13	1.73007e-14	2.63442e-16	4.56512e-17	7.43231e-21	1.14519e-24	3.51628e-27	2.30089e-30	5.74452e-31	8.88275e-32	2.40235e-32	3.01017e-32	1.20581e-32	4.79555e-34	2.3482e-36	6.92198e-38	9.7894e-35	1.82881e-32	2.82608e-33	3.15302e-37	1.49735e-39	3.93568e-40	3.18805e-38
	31	0.984232	0.999149	0.96051	0.941386	0.966462	0.711656	0.772505	0.689136	0.62431	0.356019	0.432444	0.286803	0.28781	0.286984	0.15913	0.10877	0.122003	0.144883	0.138448	0.156775	0.311933	0.268502	0.486845	0.382428	0.775218	0.704616	0.904477	0.78024	0.595359	0.550775	0.463847	0.882926	0.60135	0.455034	0.427511	0.423132	0.301777	0.240512	0.399333	0.279243	0.282592	0.266336	0.0828362	0.0838107	0.0627529	0.0231904	0.00781005	0.0272248
	32	0.721982	0.724515	0.705958	0.615797	0.561648	0.602608	0.753564	0.933317	0.868403	0.900982	0.881705	0.966998	0.976438	0.956531	0.930375	0.870925	0.870803	0.70065	0.652242	0.645068	0.540895	0.796087	0.710351	0.627894	0.606211	0.60567	0.68167	0.69732	0.802431	0.783424	0.715952	0.862521	0.907572	0.871842	0.846628	0.896077	0.907353	0.772838	0.668108	0.627721	0.551649	0.473688	0.450062	0.269384	0.35289	0.392717	0.239366	0.235256
	33	0.647267	0.695099	0.640434	0.249248	0.120827	0.130964	0.0789269	0.0586578	0.0743291	0.064317	0.0483763	0.0576502	0.0654622	0.0573858	0.0340479	0.0271696	0.0600293	0.0740351	0.0543141	0.0523558	0.0975697	0.0737184	0.0217445	0.108575	0.183949	0.327747	0.161425	0.176398	0.135779	0.135717	0.0799615	0.0693204	0.167155	0.188637	0.268589	0.187986	0.0575273	0.058068	0.126033	0.24932	0.248844	0.387341	0.463472	0.351978	0.360083	0.348565	0.660857	0.7552
	34	0.677117	0.667818	0.707616	0.371423	0.460834	0.42255	0.499933	0.457387	0.441999	0.35339	0.283594	0.299479	0.151524	0.0774318	0.042474	0.0911757	0.0688762	0.0641747	0.101286	0.221381	0.179517	0.15111	0.128538	0.248191	0.2049	0.384564	0.386028	0.264009	0.309217	0.306801	0.269009	0.359807	0.319877	0.595872	0.617924	0.449359	0.431944	0.146882	0.146979	0.184046	0.217312	0.112604	0.145854	0.13083	0.109493	0.0619421	0.0598741	0.102814
	35																							0.392206	0.392206	0.392206	0.392206	0.392206	0.392206	0.392206	0.392206	0.392206	0.392206	0.112821	0.0196561	0.0405686	0.0598381	0.00926976	0.00881047	0.00620627	0.0130564	0.017352	0.0191783	0.0399613	0.0180533	0.0140343	0.0192695	0.00666643	0.00216386
	36	0.336439	0.574703	0.500605	0.362049	0.545367	0.303684	0.550351	0.864398	0.83698	0.940398	0.917915	0.873022	0.861894	0.790319	0.573537	0.503544	0.484162	0.424797	0.301317	0.508228	0.548925	0.368785	0.189992	0.100783	0.118024	0.0532788	0.097258	0.0838546	0.104354	0.0689241	0.0893009	0.101122	0.0716393	0.0508973	0.179848	0.290076	0.528539	0.661402	0.606581	0.67693	0.73189	0.835688	0.909193	0.671992	0.546464	0.368407	0.398061	0.253687
	37	0.71521	0.767363	0.593189	0.46468	0.592737	0.463391	0.342053	0.453206	0.856113	0.858224	0.984025	0.975871	0.897111	0.899366	0.870601	0.889462	0.911899	0.977376	0.960983	0.9086	0.5022	0.193595	0.318578	0.500401	0.527788	0.502969	0.264375	0.183328	0.239196	0.122868	0.191456	0.194974	0.243405	0.173637	0.127866	0.0486984	0.0399387	0.0185615	0.00706577	0.00312305	0.00432684	0.00316105	0.00579061	0.00474477	0.00725766	0.0374174	0.0211975	0.0600137
	38	0.793583	0.80777	0.778112	0.755768	0.637775	0.72339	0.813788	0.702518	0.666454	0.772601	0.684066	0.439149	0.379034	0.299534	0.551158	0.56619	0.8578	0.875548	0.805178	0.915321	0.937841	0.906301	0.920408	0.782932	0.667595	0.691454	0.576826	0.682903	0.679516	0.569176	0.285511	0.234878	0.131509	0.170661	0.0824696	0.177082	0.204524	0.300024	0.18238	0.159955	0.104118	0.0702283	0.0666171	0.0539509	0.116998	0.130715	0.203496	0.394375
	39	0.0189547	0.00262415	0.0213929	0.0147035	0.0144117	0.0112544	0.0156146	0.0287358	0.174714	0.23893	0.591271	0.61688	0.663481	0.400667	0.327465	0.292381	0.171948	0.182345	0.290222	0.225481	0.213499	0.239714	0.169612	0.225279	0.19452	0.340852	0.374407	0.428783	0.306323	0.363406	0.220315	0.126921	0.170263	0.184111	0.172227	0.0865771	0.0296844	0.025295	0.00556164	0.00703673	0.0015	0.00075297	5.28847e-05	8.97158e-05	6.92637e-05	2.25688e-05	4.78956e-06	2.347e-06
	40	0.322709	0.0985102	0.241123	0.128212	0.255608	0.1966	0.190218	0.147161	0.0756694	0.0784337	0.118983	0.177323	0.218835	0.27149	0.244645	0.499177	0.487923	0.190438	0.262816	0.43841	0.369979	0.137799	0.182976	0.265768	0.30629	0.505681	0.68586	0.653045	0.389454	0.309617	0.312212	0.360164	0.195892	0.275397	0.318242	0.67423	0.690247	0.426375	0.609118	0.581249	0.590489	0.388838	0.282721	0.490921	0.333227	0.209843	0.243439	0.234797
	41	0.362097	0.592684	0.829073	0.822962	0.649039	0.862698	0.807997	0.905892	0.833126	0.887443	0.983852	0.963291	0.92865	0.88425	0.736048	0.541362	0.159729	0.261595	0.232398	0.325247	0.36646	0.270387	0.301857	0.220997	0.239581	0.102581	0.110641	0.299312	0.385273	0.35088	0.267776	0.507881	0.512019	0.60369	0.473828	0.44659	0.568606	0.756498	0.679254	0.743302	0.700347	0.767205	0.287717	0.297068	0.335826	0.183231	0.217269	0.246277
	42	0.405177	0.341105	0.575749	0.347104	0.403466	0.536128	0.788565	0.652667	0.268525	0.103119	0.216821	0.0969794	0.0614482	0.0543896	0.0619503	0.0654715	0.0600598	0.0300589	0.00497213	0.00527386	0.00145741	0.000322297	0.000275401	1.65107e-05	1.56225e-06	1.70209e-05	3.56007e-06	1.72361e-06	3.43271e-07	2.5639e-07	9.38722e-09	1.91583e-08	1.43066e-08	1.05478e-07	4.22423e-07	5.20268e-07	1.42273e-06	3.87382e-06	8.7285e-06	7.91386e-07	1.56806e-07	4.61242e-07	1.26115e-06	0.000105425	0.00018451	6.81555e-05	6.27002e-05	0.001057
	43	0.839184	0.89007	0.937237	0.885475	0.877474	0.862749	0.669237	0.806278	0.555504	0.645273	0.783036	0.747931	0.450671	0.494478	0.526149	0.535468	0.578175	0.681046	0.583438	0.780014	0.941019	0.944804	0.936537	0.913613	0.771246	0.922995	0.973924	0.992193	0.915657	0.692587	0.525381	0.694522	0.600892	0.41124	0.197883	0.3858	0.345244	0.294775	0.162856	0.330372	0.590546	0.428537	0.584387	0.489504	0.5669	0.518712	0.525128	0.339867
	44	0.451154	0.576564	0.585781	0.675007	0.662539	0.646268	0.700926	0.569297	0.462932	0.509704	0.636617	0.579053	0.478214	0.598937	0.547824	0.613353	0.719103	0.672244	0.65146	0.679694	0.7451	0.737429	0.752218	0.827714	0.813073	0.733119	0.815981	0.765616	0.698441	0.705127	0.658357	0.698261	0.674628	0.696708	0.698931	0.555983	0.486812	0.430208	0.29806	0.203301	0.0999325	0.0955903	0.11915	0.0912488	0.0785619	0.0905199	0.0730946	0.0773513
	45	0.245783	0.265572	0.405717	0.299689	0.1931	0.527751	0.50424	0.532957	0.314907	0.250826	0.263775	0.532279	0.562806	0.249671	0.245659	0.237834	0.142357	0.145565	0.159948	0.119294	0.0874551	0.103704	0.452188	0.529031	0.791338	0.581844	0.446885	0.627255	0.622138	0.732359	0.846478	0.304117	0.220682	0.608954	0.692229	0.810107	0.923714	0.897483	0.987877	0.978879	0.971916	0.984155	0.876005	0.760363	0.740538	0.850776	0.912779	0.783424
	46	0.96822	0.878745	0.916815	0.830713	0.66387	0.735951	0.694246	0.799768	0.65298	0.683531	0.477723	0.411964	0.611368	0.757405	0.776283	0.759285	0.862984	0.69552	0.785784	0.830761	0.751352	0.842927	0.694858	0.846288	0.544094	0.486697	0.365936	0.426945	0.748447	0.894082	0.518784	0.380307	0.317983	0.468983	0.647736	0.830328	0.77561	0.795455	0.707004	0.705414	0.739938	0.637454	0.634522	0.444212	0.273071	0.105059	0.130223	0.149689
	47	0.491865	0.542616	0.424381	0.177946	0.208166	0.336482	0.559443	0.38223	0.40887	0.476992	0.609782	0.693102	0.540338	0.447716	0.319001	0.420228	0.36286	0.260101	0.16985	0.165636	0.218865	0.243514	0.178305	0.181067	0.177131	0.153165	0.182555	0.101435	0.0809577	0.114715	0.0914873	0.167968	0.129386	0.093801	0.220161	0.219919	0.171589	0.0670302	0.0326398	0.0281963	0.0127229	0.026152	0.069046	0.0940328	0.0465677	0.0498352	0.0266618	0.0465548
	48	0.848309	0.946157	0.910821	0.469553	0.489284	0.408809	0.703765	0.575392	0.392706	0.318874	0.200184	0.388789	0.424923	0.361692	0.378339	0.503942	0.198388	0.140552	0.290023	0.226793	0.128049	0.0850706	0.0805407	0.056212	0.254775	0.135489	0.127677	0.0857945	0.125887	0.11527	0.14181	0.0860939	0.0571772	0.0601408	0.0845116	0.0342187	0.0720062	0.114007	0.0929025	0.107298	0.0567549	0.0511774	0.0490568	0.0463015	0.0392513	0.0225257	0.0238634	0.00565085
	49	0.669633	0.698621	0.682747	0.567923	0.819925	0.785539	0.772202	0.73203	0.640926	0.502332	0.680521	0.532775	0.647688	0.799679	0.75517	0.930454	0.680733	0.611751	0.534473	0.240659	0.364308	0.212398	0.103317	0.0785629	0.140115	0.0746918	0.149604	0.150535	0.297569	0.243274	0.364611	0.310614	0.62538	0.609003	0.316553	0.570382	0.547064	0.39414	0.251965	0.108342	0.0106782	0.00115601	5.99213e-05	2.73616e-06	7.393e-08	1.30146e-09	2.08826e-10	7.49021e-11
	50	0.835738	0.852462	0.723119	0.778683	0.869589	0.67216	0.450033	0.648836	0.296503	0.31035	0.338312	0.174177	0.181786	0.117289	0.20935	0.394488	0.248119	0.266982	0.367769	0.422259	0.633038	0.514549	0.378722	0.311442	0.155619	0.122074	0.160956	0.205464	0.243681	0.191469	0.325132	0.374996	0.409841	0.188559	0.22301	0.311568	0.208105	0.205086	0.294433	0.218413	0.164923	0.112509	0.115553	0.205725	0.328893	0.323497	0.201963	0.136148
	51	0.16785	0.114123	0.11648	0.133879	0.150165	0.222486	0.314842	0.236594	0.208319	0.179921	0.127336	0.44693	0.503634	0.319531	0.295424	0.659215	0.498771	0.544366	0.729873	0.914106	0.920908	0.863025	0.969435	0.886112	0.798717	0.761688	0.519272	0.494569	0.36031	0.430236	0.286428	0.282117	0.628459	0.463404	0.62236	0.674633	0.649869	0.698636	0.272636	0.250232	0.213888	0.269817	0.304973	0.279993	0.34336	0.2563	0.173273	0.0939964
	52	0.325474	0.232905	0.208572	0.384176	0.419223	0.456604	0.509347	0.763639	0.711618	0.704353	0.87776	0.781203	0.920519	0.904935	0.824931	0.582128	0.429629	0.345551	0.229004	0.366148	0.418173	0.251685	0.303825	0.333194	0.34663	0.59753	0.711076	0.769548	0.620481	0.384367	0.584633	0.482237	0.409436	0.342453	0.411838	0.356353	0.317068	0.270175	0.333072	0.483074	0.42901	0.485689	0.593765	0.493008	0.689311	0.642099	0.424189	0.194193
	53	0.00466043	0.0075358	0.0638909	0.251285	0.0810549	0.344059	0.897516	0.839963	0.828195	0.903011	0.828669	0.626995	0.375191	0.545615	0.3375	0.15255	0.0668231	0.12883	0.35616	0.330162	0.201542	0.0564409	0.0881408	0.300551	0.149079	0.198353	0.317444	0.275461	0.232486	0.226187	0.291669	0.296314	0.270757	0.424872	0.642704	0.76413	0.950366	0.901585	0.76428	0.913754	0.446183	0.65154	0.835359	0.714587	0.621676	0.612526	0.857981	0.320755
	54	0.048308	0.108515	0.102113	0.0347825	0.022773	0.0285327	0.0583964	0.14887	0.0679324	0.077039	0.0595918	0.0676348	0.129794	0.224055	0.469712	0.529154	0.623141	0.640381	0.711841	0.51024	0.587262	0.31532	0.166567	0.34943	0.350317	0.82068	0.886687	0.955711	0.97524	0.97524	0.877204	0.938478	0.934842	0.961648	0.994957	0.985379	0.882997	0.756831	0.577997	0.624432	0.577997	0.732189	0.394485	0.349413	0.183763	0.175363	0.172258	0.0774445
	55	0.00867519	0.011273	0.00796004	0.00520017	0.00341523	0.00198788	0.0520813	0.0766323	0.0390722	0.0661927	0.101492	0.253529	0.168845	0.128436	0.259158	0.0893817	0.262582	0.330984	0.37249	0.331469	0.241981	0.197165	0.140325	0.0878333	0.0347734	0.0412399	0.00608342	0.00996014	0.0884891	0.0369598	0.0188077	0.0145229	0.030849	0.0832942	0.187888	0.236193	0.274687	0.192235	0.262271	0.642602	0.456631	0.364376	0.753031	0.823831	0.752974	0.688498	0.551154	0.640858
	56	0.784447	0.702244	0.671392	0.83596	0.886113	0.686161	0.678762	0.748181	0.799442	0.700114	0.609689	0.623699	0.563633	0.509592	0.600995	0.773865	0.655867	0.772694	0.410269	0.416799	0.415308	0.521973	0.597318	0.437907	0.410477	0.57635	0.353901	0.349127	0.351722	0.169674	0.219475	0.227762	0.224282	0.376327	0.450174	0.19554	0.166724	0.0963097	0.152191	0.151736	0.258742	0.134279	0.106261	0.056846	0.0398029	0.0259555	0.00700186	0.00740289
	57	0.724847	0.74846	0.921687	0.844411	0.843349	0.572847	0.33539	0.476065	0.526241	0.409024	0.422534	0.688241	0.824958	0.715309	0.777728	0.836017	0.977306	0.924143	0.916177	0.988285	0.967317	0.982202	0.963394	0.831991	0.880651	0.933184	0.670685	0.851871	0.772821	0.467481	0.580698	0.371351	0.371351	0.60829	0.412971	0.320031	0.195149	0.0960799	0.174421	0.266219	0.266219	0.115322	0.0765816	0.104192	0.151975	0.0689727	0.168601	0.15244
	58	0.390498	0.280643	0.34376	0.572327	0.660105	0.79205	0.826276	0.945576	0.899428	0.88653	0.903538	0.899979	0.929151	0.993741	0.714801	0.792114	0.63203	0.239288	0.173876	0.310388	0.49669	0.148427	0.353046	0.388402	0.304241	0.205728	0.289359	0.303211	0.203478	0.120604	0.116961	0.0977871	0.13067	0.174069	0.179408	0.192462	0.132986	0.171515	0.0731147	0.0717285	0.0445788	0.144831	0.274037	0.296156	0.517117	0.499121	0.0869403	0.105112
	59	0.576763	0.454653	0.456648	0.45289	0.499931	0.373682	0.230451	0.246933	0.151686	0.271142	0.351468	0.142212	0.176564	0.103172	0.122308	0.0682664	0.0574608	0.0838651	0.1108	0.155805	0.15373	0.152839	0.0992451	0.310019	0.29881	0.277095	0.538172	0.51525	0.563322	0.57853	0.770601	0.932547	0.941289	0.798942	0.786127	0.749061	0.856762	0.925245	0.796189	0.66423	0.570298	0.446369	0.230072	0.177395	0.272443	0.162113	0.391882	0.503338
	60	0.97636	0.981725	0.969796	0.977615	0.980827	0.930716	0.978286	0.921108	0.910991	0.974546	0.939425	0.975959	0.997035	0.99578	0.94993	0.956866	0.928525	0.879378	0.860155	0.820503	0.836685	0.801596	0.734185	0.562546	0.514139	0.334412	0.249811	0.061425	0.0980059	0.0889817	0.0766411	0.272832	0.628422	0.642669	0.708506	0.898375	0.996433	0.998031	0.932254	0.696075	0.341843	0.216043	0.15277	0.099571	0.0140774	0.0105399	0.00412166	0.00188828
	61	0.651162	0.554403	0.324127	0.283686	0.207696	0.19383	0.19383	0.17421	0.144049	0.0741043	0.1692	0.124138	0.0509488	0.075916	0.0333392	0.035411	0.0681929	0.144718	0.300787	0.251466	0.243996	0.504633	0.708838	0.725921	0.807856	0.611265	0.533542	0.315802	0.451369	0.473885	0.331272	0.300904	0.535363	0.311706	0.16012	0.30144	0.205155	0.327772	0.227889	0.271046	0.203397	0.0889476	0.0419781	0.0627394	0.0412501	0.0510628	0.162389	0.136391
	62	0.608584	0.567008	0.379207	0.277547	0.255135	0.215868	0.215868	0.201187	0.263564	0.172018	0.274531	0.225092	0.122513	0.144717	0.167757	0.121719	0.157341	0.346394	0.340543	0.236632	0.163821	0.285785	0.482615	0.587057	0.644989	0.515734	0.337305	0.364226	0.34538	0.391652	0.320945	0.222611	0.312823	0.198481	0.130083	0.168589	0.135315	0.136321	0.221286	0.342389	0.30022	0.218421	0.0960028	0.0751957	0.0612131	0.0683273	0.161975	0.0942537
	63	0.896043	0.867805	0.797927	0.789582	0.786204	0.773973	0.874509	0.763085	0.708545	0.737114	0.781286	0.847364	0.6779	0.567403	0.489201	0.261442	0.177983	0.0581602	0.0864885	0.122799	0.0494358	0.0410783	0.0501702	0.0227382	0.0424292	0.141475	0.0778794	0.0731528	0.107981	0.129058	0.271269	0.317963	0.309807	0.252516	0.176982	0.200773	0.170636	0.254505	0.251508	0.292394	0.289184	0.158193	0.286147	0.241782	0.14672	0.167507	0.118128	0.0534678
	64	0.728833	0.775417	0.735175	0.642138	0.709209	0.939219	0.823	0.843788	0.853615	0.851611	0.869831	0.967359	0.95685	0.915025	0.800996	0.786435	0.937904	0.980983	0.945856	0.700152	0.902698	0.935724	0.591449	0.683593	0.715144	0.667151	0.524327	0.365366	0.542379	0.670443	0.801158	0.796466	0.624248	0.68791	0.660564	0.336124	0.239961	0.520082	0.512314	0.538286	0.469531	0.511527	0.377942	0.169779	0.311318	0.149236	0.226202	0.329225
	65	0.796404	0.684108	0.484931	0.300099	0.314036	0.129574	0.0605772	0.153488	0.0879045	0.187335	0.0985109	0.237208	0.109982	0.134329	0.069902	0.0521648	0.0786184	0.107852	0.137747	0.378251	0.334534	0.233696	0.365596	0.647939	0.535902	0.42612	0.413488	0.419131	0.286897	0.366638	0.468402	0.609662	0.699253	0.81651	0.687579	0.558725	0.737594	0.693581	0.789667	0.545962	0.338239	0.5309	0.38816	0.326635	0.628482	0.589852	0.914715	0.9588
	66	0.95337	0.94759	0.947078	0.937634	0.917659	0.920659	0.874891	0.843082	0.847656	0.832691	0.662653	0.297377	0.30799	0.219573	0.124986	0.180494	0.1895	0.232656	0.279473	0.516564	0.485951	0.507908	0.578539	0.762348	0.783587	0.798099	0.760414	0.689091	0.756066	0.731497	0.656177	0.63412	0.556027	0.561105	0.590306	0.479602	0.346451	0.415493	0.420722	0.7461	0.674356	0.676631	0.748315	0.568972	0.638616	0.648071	0.586795	0.7427
	67	0.556512	0.442047	0.475418	0.703029	0.815959	0.719895	0.681444	0.494817	0.377068	0.362223	0.345343	0.414088	0.59328	0.321942	0.0407785	0.0317232	0.00812326	0.0359612	0.0381703	0.0443532	0.0714245	0.0333534	0.0268986	0.00233229	0.000416075	0.00115432	0.000216057	0.00026029	0.000305692	0.000238346	0.000226441	0.000583134	0.000211884	0.000103851	0.00307936	0.00723632	0.0182309	0.00586823	0.00773402	0.00807529	0.00607014	0.019943	0.0146969	0.0100071	0.00889673	0.00820291	0.0189837	0.0107268
	68	0.529281	0.770558	0.575266	0.626013	0.707443	0.591378	0.528138	0.584495	0.75829	0.722655	0.716659	0.852395	0.887309	0.913598	0.967759	0.989819	0.996633	0.98388	0.988366	0.929583	0.632999	0.484743	0.360857	0.346086	0.35172	0.289861	0.358403	0.268575	0.182659	0.260589	0.31009	0.476392	0.466623	0.729213	0.735027	0.721155	0.644847	0.519315	0.534791	0.631605	0.752202	0.824682	0.926043	0.926157	0.900319	0.955593	0.957015	0.895308
	69	0.357337	0.778837	0.3504	0.465809	0.666426	0.466361	0.404631	0.0820607	0.146497	0.581401	0.559127	0.584304	0.467319	0.101202	0.12404	0.505198	0.403304	0.391412	0.264174	0.305609	0.371077	0.200801	0.393724	0.634443	0.247377	0.290469	0.573181	0.629393	0.374969	0.62427	0.901589	0.441281	0.465636	0.634388	0.591636	0.364666	0.739392	0.799206	0.670389	0.495744	0.43933	0.330582	0.203112	0.0540724	0.0627907	0.0235393	0.00589549	0.0140255
	70	0.496978	0.457385	0.5871	0.523856	0.419661	0.385126	0.235238	0.494865	0.310907	0.215377	0.237264	0.532718	0.177404	0.132415	0.246594	0.416664	0.537774	0.405779	0.344978	0.536372	0.324995	0.355408	0.685926	0.669546	0.842273	0.842472	0.663313	0.698973	0.787277	0.723807	0.692101	0.795556	0.597547	0.359894	0.542599	0.250211	0.151404	0.0303343	0.0285305	0.0684522	0.0472705	0.0286253	0.0285624	0.0326094	0.0549951	0.00848682	0.0108312	0.00486314
	71	0.0865601	0.154634	0.211595	0.278738	0.342966	0.148356	0.201334	0.132071	0.170225	0.210718	0.20974	0.224831	0.121774	0.118974	0.0574862	0.0485884	0.0821177	0.0860404	0.0666383	0.206957	0.188803	0.135352	0.141347	0.103549	0.0980601	0.0815562	0.0953752	0.138223	0.0703663	0.0345576	0.0228904	0.0435622	0.035617	0.0548269	0.0779526	0.0411354	0.0172266	0.0148277	0.0182547	0.0103273	0.00550119	0.00251787	0.0087826	0.00796843	0.00246516	0.0023162	0.00217762	0.0059288
	72	0.574802	0.534963	0.763377	0.799282	0.811594	0.729719	0.82518	0.819744	0.557759	0.591035	0.717168	0.644116	0.755219	0.682585	0.657624	0.908893	0.906772	0.862403	0.842501	0.907199	0.917068	0.607302	0.721318	0.884004	0.718794	0.552222	0.709239	0.892841	0.969317	0.955357	0.950289	0.872723	0.960139	0.85427	0.845166	0.713726	0.68278	0.678669	0.821356	0.77704	0.793963	0.903309	0.837134	0.781544	0.776311	0.785622	0.760988	0.696897
	73	0.625809	0.806694	0.70364	0.884053	0.919717	0.815276	0.702185	0.616366	0.834986	0.931324	0.934785	0.922552	0.884719	0.456761	0.434081	0.293074	0.206501	0.0565144	0.0276876	0.0489898	0.0425494	0.0624892	0.0277509	0.00829984	0.0143502	0.0142504	0.0184525	0.0205823	0.0453136	0.0586051	0.0891569	0.125637	0.285425	0.260582	0.433209	0.526734	0.727873	0.827023	0.738624	0.71406	0.68149	0.916731	0.856527	0.789393	0.961866	0.982856	0.904677	0.666694
	74	0.645782	0.87849	0.811481	0.86946	0.663428	0.708141	0.724127	0.810432	0.907539	0.941628	0.921357	0.88982	0.974428	0.972308	0.985699	0.935066	0.89372	0.949853	0.854927	0.57413	0.815847	0.907077	0.883736	0.810118	0.616644	0.521677	0.276896	0.154488	0.12529	0.115701	0.0814559	0.0410549	0.00659262	0.00594039	0.00864926	0.00620715	0.00207039	0.00253654	0.0013956	0.00237516	0.00681252	0.0061616	0.00526859	0.0115245	0.0173121	0.0176583	0.0339845	0.0373338
	75	0.899653	0.847375	0.80546	0.828435	0.854423	0.854423	0.791306	0.811478	0.702131	0.642865	0.635854	0.563208	0.680921	0.669685	0.569791	0.616973	0.416451	0.306008	0.470278	0.329724	0.292773	0.17835	0.294004	0.0618785	0.0406365	0.0696972	0.0738295	0.115536	0.203541	0.151456	0.331467	0.573969	0.428466	0.367384	0.467747	0.601999	0.84957	0.914273	0.771494	0.901667	0.928207	0.926552	0.829269	0.745356	0.593958	0.576425	0.649049	0.631284
	76	0.520413	0.84926	0.978744	0.961223	0.848073	0.881092	0.794984	0.951683	0.963619	0.852508	0.829756	0.842705	0.716937	0.645929	0.699972	0.802556	0.629978	0.68138	0.732354	0.832661	0.782084	0.596499	0.72562	0.865664	0.815758	0.830332	0.693399	0.621237	0.315093	0.138828	0.210692	0.0509735	0.00651553	0.0152973	0.00306949	0.00410973	0.0104793	0.00190755	0.000955812	0.000387579	6.10446e-05	0.000102045	0.0004246	5.67613e-05	3.40629e-06	8.73181e-06	4.93876e-05	1.75342e-05
	77	0.189841	0.219741	0.0290074	0.155627	0.321299	0.494748	0.275629	0.337749	0.689416	0.854097	0.960203	0.924752	0.879444	0.980664	0.784656	0.464065	0.517013	0.288163	0.203804	0.137552	0.106654	0.0584105	0.0120737	0.014485	0.00393611	0.000416195	1.75952e-05	7.49622e-06	3.61246e-06	5.50204e-06	1.69349e-06	2.37966e-07	4.32926e-08	1.44085e-09	1.50772e-09	1.10125e-09	9.2912e-09	3.00556e-07	5.86956e-07	1.22219e-07	9.11674e-09	1.00753e-08	1.16255e-08	1.19834e-09	9.22504e-10	1.83284e-08	1.03613e-07	1.94805e-06
	78	0.587755	0.517414	0.508871	0.337201	0.284047	0.5273	0.687694	0.510979	0.26388	0.475354	0.360627	0.511959	0.285903	0.229735	0.426364	0.623131	0.510663	0.627416	0.611989	0.507657	0.536324	0.354637	0.460041	0.584987	0.831502	0.787353	0.830936	0.831638	0.387988	0.438743	0.642805	0.797771	0.913377	0.908534	0.935174	0.890184	0.818075	0.965043	0.99087	0.891722	0.793921	0.778958	0.684977	0.492079	0.382131	0.528775	0.688997	0.590855
	79	0.883453	0.973012	0.938258	0.893234	0.83553	0.895595	0.744117	0.53209	0.545301	0.298603	0.447461	0.144246	0.0748386	0.0825378	0.119227	0.139428	0.0829124	0.0894218	0.0871246	0.145656	0.375001	0.140167	0.05608	0.0584672	0.0473319	0.115816	0.215806	0.190784	0.0974541	0.125681	0.151562	0.140566	0.0602762	0.04054	0.024755	0.0255254	0.00170763	0.00220206	0.00263314	0.00228595	0.00414714	0.000873338	0.000841571	0.00356547	0.00595409	0.00889696	0.0100287	0.0137291
	80	0.956529	0.881302	0.924094	0.952736	0.96806	0.969008	0.888389	0.839156	0.514564	0.775168	0.902006	0.932155	0.955216	0.942103	0.763572	0.740579	0.692731	0.67832	0.605667	0.68685	0.872342	0.8788	0.941447	0.966128	0.94726	0.915391	0.78628	0.947755	0.846908	0.931735	0.916336	0.722838	0.752455	0.482467	0.308415	0.150725	0.213907	0.0669868	0.0539388	0.066791	0.0361748	0.0181275	0.0129229	0.0491151	0.135028	0.0975741	0.282917	0.174247
	81	0.541606	0.471526	0.592249	0.640332	0.562343	0.738119	0.631154	0.58684	0.539315	0.568872	0.609386	0.788066	0.693667	0.691462	0.771049	0.330277	0.475851	0.425091	0.481489	0.319549	0.346034	0.504058	0.365412	0.456738	0.557551	0.48521	0.448168	0.510888	0.459855	0.567588	0.381004	0.352431	0.348445	0.360175	0.0871147	0.0508735	0.0261195	0.133016	0.140677	0.104914	0.0426292	0.0403177	0.116066	0.0864704	0.0495551	0.0242728	0.00196125	0.00366662
	82	0.299173	0.32784	0.370645	0.38781	0.640236	0.660051	0.582998	0.674739	0.56889	0.714879	0.664667	0.643658	0.699809	0.659578	0.663977	0.775687	0.730988	0.80605	0.757749	0.752246	0.704688	0.647446	0.444992	0.481376	0.402213	0.385615	0.292176	0.130828	0.221793	0.207859	0.206685	0.188381	0.146252	0.161448	0.1804	0.139598	0.177112	0.0596759	0.0747236	0.0698154	0.0473901	0.0444912	0.0532485	0.0565139	0.0332362	0.0290143	0.0426925	0.0362402
	83	0.68287	0.729927	0.608758	0.641262	0.650559	0.655634	0.725734	0.611904	0.510042	0.724647	0.414389	0.30126	0.19487	0.317262	0.356367	0.326286	0.517668	0.577617	0.68176	0.611674	0.815328	0.873731	0.843698	0.751234	0.885242	0.735412	0.755236	0.71395	0.652293	0.596108	0.584692	0.389722	0.297064	0.267695	0.34386	0.166981	0.132124	0.176259	0.3341	0.40851	0.616525	0.518927	0.534105	0.571206	0.425236	0.548495	0.628533	0.714087
	84	0.614271	0.685748	0.691653	0.805322	0.806265	0.73819	0.894175	0.92715	0.8017	0.843957	0.845053	0.759287	0.564941	0.759934	0.658775	0.548683	0.476865	0.738916	0.624024	0.598507	0.718553	0.689417	0.703656	0.734515	0.696741	0.925092	0.8683	0.938758	0.732394	0.890518	0.829115	0.547573	0.259523	0.157461	0.107696	0.0505466	0.0673526	0.127248	0.0359432	0.01997	0.0176595	0.0172453	0.0167594	0.0170585	0.0158998	0.019076	0.00782975	0.00841603
	85	0.978098	0.863093	0.939073	0.898188	0.646709	0.560944	0.340914	0.361037	0.444245	0.314153	0.503989	0.467578	0.350948	0.393726	0.387965	0.298349	0.431295	0.408059	0.373108	0.200945	0.254936	0.155161	0.334932	0.395394	0.331387	0.208882	0.327426	0.461581	0.596895	0.536246	0.831845	0.841991	0.847411	0.770249	0.941954	0.991499	0.977761	0.821985	0.664141	0.59759	0.617524	0.567355	0.633437	0.506981	0.545725	0.565513	0.761208	0.820768
	86	0.582431	0.66753	0.660118	0.884131	0.732691	0.767261	0.826729	0.913687	0.858922	0.876551	0.858256	0.785752	0.782638	0.733067	0.762145	0.83383	0.87374	0.776762	0.875177	0.922783	0.894576	0.739639	0.436867	0.285063	0.340355	0.318494	0.173308	0.0570926	0.0970278	0.0528397	0.0561201	0.045966	0.0322371	0.011762	0.00108014	0.000329952	0.000602655	0.00038319	0.0005897	0.000397055	0.00023025	0.000415844	0.00049301	0.000979425	0.00697218	0.0111844	0.0218941	0.0519642
	87	0.980841	0.977655	0.977826	0.977058	0.848669	0.906336	0.859065	0.959219	0.873582	0.74566	0.690278	0.559779	0.691589	0.680216	0.890787	0.900839	0.416718	0.521819	0.334175	0.38525	0.367577	0.24807	0.307885	0.466852	0.212828	0.369737	0.304627	0.464261	0.369428	0.731585	0.65517	0.739756	0.734814	0.662521	0.411149	0.313054	0.154552	0.205971	0.107512	0.0717705	0.0361293	0.0154184	0.0127383	0.0139046	0.00327916	0.00509292	0.00122157	0.00307767
	88	0.261742	0.293029	0.733321	0.606311	0.705486	0.914081	0.929353	0.943069	0.74873	0.669751	0.682999	0.495742	0.708841	0.689034	0.596856	0.731449	0.742855	0.727835	0.840613	0.823134	0.726054	0.60076	0.664537	0.837785	0.783197	0.61516	0.373676	0.343316	0.640104	0.670573	0.458261	0.571573	0.757388	0.769814	0.800052	0.88565	0.815139	0.666218	0.478233	0.684202	0.819411	0.713408	0.485755	0.482892	0.366461	0.27041	0.302469	0.181961
	89	0.953035	0.917395	0.955774	0.960901	0.96976	0.988433	0.992522	0.962239	0.830025	0.938707	0.869321	0.905095	0.810757	0.700542	0.775058	0.812368	0.824234	0.734419	0.468661	0.275966	0.365778	0.397641	0.26544	0.142351	0.234009	0.192447	0.276098	0.218227	0.20978	0.139754	0.130802	0.0961009	0.0829593	0.182593	0.108342	0.138405	0.168577	0.154852	0.42336	0.47875	0.269014	0.304099	0.352506	0.516842	0.549888	0.7071	0.755112	0.769722
	90	0.290541	0.393179	0.423266	0.271625	0.240617	0.190778	0.22538	0.227289	0.178195	0.177817	0.0942883	0.151826	0.111219	0.162883	0.152383	0.168942	0.153372	0.18912	0.306225	0.460543	0.456994	0.422497	0.462317	0.638276	0.526791	0.517517	0.514041	0.415695	0.532334	0.468006	0.37834	0.461737	0.481176	0.37081	0.282166	0.267353	0.345816	0.384158	0.278904	0.241994	0.177047	0.135616	0.0921438	0.0383024	0.0411941	0.0181567	0.0330613	0.0304613
	91	0.889274	0.896317	0.90439	0.925878	0.813311	0.868759	0.909019	0.876582	0.824997	0.877711	0.877723	0.829876	0.816821	0.909353	0.952708	0.962558	0.876875	0.814976	0.762075	0.787152	0.804492	0.721662	0.806935	0.747155	0.783583	0.693983	0.607433	0.637349	0.57749	0.618007	0.596892	0.668557	0.581399	0.632702	0.559558	0.657438	0.560656	0.63084	0.709735	0.707372	0.744936	0.639829	0.58031	0.721538	0.769223	0.671739	0.299531	0.284425
	92	0.236138	0.194838	0.132246	0.279069	0.19469	0.251323	0.410973	0.499277	0.466125	0.855741	0.838004	0.927556	0.927556	0.949402	0.981677	0.92761	0.750471	0.813731	0.861231	0.591433	0.607473	0.55593	0.645108	0.928288	0.901442	0.982095	0.986888	0.854698	0.818035	0.9656	0.970328	0.715588	0.715588	0.727127	0.693244	0.672354	0.473817	0.654398	0.490334	0.405781	0.538331	0.693169	0.755727	0.621621	0.642281	0.689973	0.667322	0.794955
	93	0.828325	0.892686	0.790594	0.717131	0.520767	0.529494	0.638748	0.732172	0.622946	0.665228	0.648803	0.591225	0.47609	0.520226	0.635179	0.524292	0.466507	0.419179	0.387133	0.595716	0.341437	0.386047	0.422931	0.479498	0.381173	0.54457	0.382655	0.285309	0.151206	0.123827	0.0586016	0.052803	0.121254	0.161923	0.174101	0.19824	0.1329	0.298359	0.225125	0.266934	0.417323	0.309975	0.404322	0.504172	0.343682	0.472079	0.509959	0.448701
	94	0.851689	0.845498	0.661739	0.669512	0.52593	0.5118	0.780118	0.835953	0.81112	0.808048	0.876958	0.825268	0.693749	0.698364	0.813965	0.837019	0.792674	0.712459	0.469288	0.709613	0.465549	0.374103	0.458534	0.525948	0.566264	0.576096	0.471302	0.434587	0.430491	0.314138	0.179671	0.131366	0.160974	0.286193	0.229059	0.277339	0.141659	0.166675	0.200596	0.192054	0.408001	0.257403	0.308005	0.419478	0.190143	0.229885	0.272169	0.233374
	95	0.313155	0.218997	0.230789	0.566286	0.572281	0.716888	0.73716	0.766293	0.866843	0.829555	0.819041	0.75313	0.772606	0.699774	0.52521	0.690965	0.671516	0.694523	0.674901	0.755641	0.751262	0.479609	0.382773	0.422738	0.499048	0.573303	0.950962	0.930075	0.907231	0.875754	0.746285	0.632148	0.557428	0.316039	0.363197	0.409323	0.468122	0.637082	0.447479	0.536475	0.66058	0.556996	0.370606	0.531952	0.777701	0.816822	0.782288	0.829274
	96	0.965436	0.970161	0.887349	0.97991	0.914008	0.693631	0.689867	0.936209	0.904926	0.792964	0.682712	0.584872	0.578347	0.410701	0.325655	0.318375	0.422058	0.440883	0.605654	0.75562	0.519151	0.32466	0.429403	0.320462	0.00814537	0.0244693	0.00370856	0.00226229	0.000361076	0.00114627	8.00798e-05	3.20359e-05	1.00918e-05	1.82675e-05	4.26282e-06	5.09522e-07	1.79518e-06	2.18757e-07	9.19851e-07	8.26994e-08	1.54482e-07	1.04869e-07	1.69571e-07	3.33571e-08	6.60512e-08	1.8578e-08	7.12995e-09	5.91283e-09
	97	0.612816	0.651301	0.567542	0.270525	0.262063	0.42449	0.36665	0.305928	0.132996	0.144492	0.250384	0.317506	0.3495	0.272766	0.405453	0.251516	0.245059	0.254254	0.229397	0.170937	0.189365	0.185942	0.227548	0.185923	0.127346	0.0787699	0.108315	0.123342	0.115925	0.0977332	0.0718857	0.0694058	0.0464586	0.0492989	0.0481904	0.0219883	0.0260574	0.0332258	0.0626554	0.0423673	0.0944515	0.0804378	0.0461629	0.0462818	0.07488	0.106891	0.080272	0.0465982
	98	0.617495	0.804425	0.685793	0.562649	0.516249	0.338183	0.105932	0.380268	0.337056	0.908043	0.794541	0.671544	0.656092	0.445899	0.513562	0.660436	0.710512	0.761995	0.509749	0.527792	0.359872	0.252424	0.340896	0.288265	0.164763	0.0706356	0.0910057	0.0408338	0.0564654	0.128397	0.405422	0.200956	0.53729	0.616308	0.499127	0.610739	0.457281	0.655239	0.874035	0.928515	0.890565	0.835499	0.793435	0.721401	0.278647	0.234228	0.157544	0.0841919
	99	0.843415	0.938242	0.967512	0.934546	0.978938	0.965686	0.996974	0.999553	0.99716	0.995799	0.994668	0.97006	0.965863	0.936517	0.899247	0.914334	0.634171	0.812124	0.657452	0.595549	0.533423	0.416855	0.276404	0.461818	0.508988	0.380983	0.438635	0.171487	0.104211	0.045571	0.0140658	0.00614714	0.0086294	0.029693	0.0046515	0.00976047	0.0510705	0.0382868	0.0231397	0.0469726	0.120644	0.151634	0.229649	0.11423	0.0575554	0.0156459	0.0125222	0.0187768
	100	0.43978	0.491998	0.604525	0.623617	0.512047	0.334489	0.243025	0.365027	0.352355	0.530688	0.354817	0.40262	0.214909	0.159896	0.170651	0.201469	0.177602	0.120515	0.0903222	0.0777704	0.0607012	0.0234095	0.00626174	0.00768826	0.00260811	0.00231587	0.000721272	0.000340591	0.000733998	0.000694604	0.0012601	0.000930534	0.000448521	0.000961267	0.000175469	8.41837e-05	4.72616e-05	5.99113e-05	0.000183038	0.000110763	0.000463395	0.000644838	0.00125234	0.00435964	0.00273655	0.00100942	0.000933527	0.000671788
	101	0.949621	0.957029	0.975018	0.816117	0.610698	0.726853	0.770034	0.799354	0.829862	0.883928	0.856102	0.655035	0.699665	0.68654	0.752961	0.535137	0.605951	0.514507	0.4924	0.602183	0.34453	0.168974	0.157077	0.118554	0.273741	0.250417	0.323498	0.214519	0.218647	0.211315	0.136145	0.323469	0.357854	0.440161	0.213731	0.208867	0.17335	0.0507286	0.141553	0.0959388	0.183356	0.18809	0.150436	0.0631911	0.128185	0.126457	0.0681222	0.0401075
	102	0.700681	0.704851	0.769207	0.779321	0.663257	0.720841	0.662806	0.609851	0.474744	0.62275	0.760512	0.814112	0.774439	0.713644	0.499241	0.450454	0.374377	0.327481	0.229343	0.0897911	0.14163	0.23227	0.237656	0.0886834	0.0935865	0.115699	0.0942875	0.11323	0.122238	0.0736052	0.0662142	0.176711	0.307415	0.201577	0.232526	0.190028	0.212073	0.256783	0.311189	0.412057	0.468883	0.387163	0.363215	0.459258	0.414767	0.387689	0.494519	0.502713
	103	0.839035	0.931255	0.95208	0.928807	0.810741	0.901449	0.856096	0.927979	0.927159	0.834835	0.640628	0.315182	0.289474	0.418895	0.503919	0.411617	0.0971334	0.170424	0.148024	0.107186	0.139577	0.16099	0.393665	0.405925	0.529992	0.375434	0.289246	0.320653	0.37525	0.360965	0.441258	0.296067	0.255074	0.255992	0.209049	0.355647	0.309902	0.172302	0.332706	0.413564	0.267103	0.196125	0.0970206	0.0192658	0.00893147	0.0063998	0.00378674	0.0030018
	104	0.312265	0.161509	0.105399	0.143494	0.114785	0.179317	0.363126	0.214594	0.126981	0.140807	0.286878	0.10825	0.163677	0.257567	0.231546	0.167518	0.213292	0.108533	0.152263	0.251326	0.405055	0.612237	0.542759	0.528315	0.714158	0.757775	0.793148	0.927392	0.82094	0.690839	0.585359	0.645356	0.664202	0.85998	0.564425	0.569835	0.702285	0.697264	0.311875	0.368031	0.622903	0.559103	0.63825	0.446411	0.326895	0.580801	0.567231	0.444116
	105	0.852284	0.882096	0.810492	0.660371	0.824565	0.920958	0.989376	0.989428	0.989605	0.785665	0.741428	0.803842	0.6076	0.683392	0.656807	0.41234	0.498272	0.400894	0.396554	0.475019	0.455323	0.573011	0.46993	0.313421	0.156447	0.0585825	0.106807	0.086505	0.0523763	0.0618323	0.100914	0.100914	0.418738	0.377469	0.413262	0.447128	0.39324	0.46182	0.468595	0.365712	0.385112	0.239891	0.143219	0.0390054	0.0735568	0.0170347	0.0136222	0.0146911
	106	0.539187	0.431492	0.247494	0.488112	0.395968	0.426577	0.306257	0.175739	0.172995	0.224359	0.226148	0.266804	0.330439	0.366405	0.328091	0.263857	0.110385	0.223186	0.166695	0.198012	0.133728	0.116471	0.116952	0.0645196	0.0446504	0.0320678	0.031908	0.0426963	0.0168961	0.00648529	0.0133774	0.0112916	0.0250583	0.0199708	0.0109431	0.00929505	0.023787	0.00932704	0.0209619	0.0197736	0.0232462	0.0193315	0.00909127	0.0175434	0.0158359	0.0165306	0.00832059	0.0220149
[truncated: 133 more columns]

## Sheet: Fig. 4
A	Normalized Activity
	Sign							Dot
	Target Number	1	2	3	4	5		Target Number	1	2	3	4	5
Mean	Selectivity 1	0.979304	0.3493	0.266551	0.154808	0.20734		Selectivity 1	0.997562	0.356533	0.219849	0.144857	0.197277
	Selectivity 2	0.320892	0.96782	0.445061	0.360392	0.254543		Selectivity 2	0.302164	0.977121	0.406037	0.37586	0.276594
	Selectivity 3	0.101183	0.311114	0.969448	0.568663	0.435977		Selectivity 3	0.186247	0.3488	0.936789	0.315387	0.538405
	Selectivity 4	0.129144	0.234934	0.497456	0.917029	0.517534		Selectivity 4	0.154206	0.299221	0.649143	0.884051	0.620725
	Selectivity 5	0.182717	0.473314	0.420501	0.650678	0.956581		Selectivity 5	0.135786	0.319934	0.526361	0.685907	0.96442
	Target Number	1	2	3	4	5		Target Number	1	2	3	4	5
SEM	Selectivity 1	0.0131237	0.0480701	0.0444655	0.0306094	0.035221		Selectivity 1	0.00194602	0.0536779	0.0374733	0.0283664	0.0252459
	Selectivity 2	0.0944652	0.0174005	0.0749393	0.070748	0.0776182		Selectivity 2	0.0922943	0.022879	0.0666781	0.0729631	0.0755586
	Selectivity 3	0.0683487	0.16795	0.030552	0.16511	0.137091		Selectivity 3	0.0997802	0.196684	0.0632108	0.114269	0.103917
	Selectivity 4	0.0792629	0.078363	0.0764991	0.0368262	0.0877735		Selectivity 4	0.0691637	0.0895125	0.0691127	0.0457228	0.0807576
	Selectivity 5	0.0996194	0.105929	0.107841	0.089675	0.0231138		Selectivity 5	0.0811477	0.0603343	0.076817	0.0630883	0.0244818
B	Selectivity Distribution
	Prefferred Number	1	2	3	4	5
	Percentage	47.0588	17.6471	5.88235	15.2941	14.1176

## Sheet: Fig. 5
A	Confusion matrix
			Predicted Number
		Number	1	2	3	4	5
	Accuracy (%)	1	99.62	0.29	0.055	0.01	0.025
		2	0.44	86.255	9.66	1.67	1.975
		3	0.055	7.79	55.87	24.04	12.245
		4	0.01	1.565	25.625	41.295	31.505
		5	0.01	1.635	15.185	33.9	49.27
B	Decoding
	Training	Testing	Resample / Repeat #
Accuracy (%) true label			1	2	3	4	5	6	7	8	9	10	11	12	13	14	15	16	17	18	19	20	21	22	23	24	25	26	27	28	29	30	31	32	33	34	35	36	37	38	39	40	41	42	43	44	45	46	47
	Dot	Sign	64	46	64	64	56	60	68	60	56	56	70	52	58	62	66	66	64	56	66	56	52	62	52	66	60	62	58	54	54	60	72	56	58	50	66	56	60	72	60	50	58	68	66	58	68	70	66
	Sign	Dot	52	56	66	56	50	68	68	60	58	52	60	64	62	60	70	54	64	58	62	62	50	66	60	54	60	62	56	54	54	56	72	50	48	56	58	54	54	60	62	56	66	50	62	52	50	70	60
	Dot	Dot	44	52	52	46	50	62	62	70	62	44	70	52	54	58	60	60	72	64	58	48	64	54	52	56	74	58	48	58	58	58	62	72	52	54	48	64	62	66	56	56	54	50	60	66	58	52	50
	Sign	Sign	72	58	56	74	74	86	68	64	76	68	80	76	76	60	70	52	62	82	74	74	68	62	66	64	64	78	72	60	62	76	62	72	60	62	68	80	72	82	74	68	64	78	68	66	64	60	66
	Training	Testing	Resample / Repeat #
Accuracy (%) shuffled label			1	2	3	4	5	6	7	8	9	10	11	12	13	14	15	16	17	18	19	20	21	22	23	24	25	26	27	28	29	30	31	32	33	34	35	36	37	38	39	40	41	42	43	44	45	46	47
	Dot	Sign	28	22	16	16	14	18	18	24	22	18	8	18	18	24	14	20	18	18	18	18	16	16	14	12	12	10	16	12	12	28	14	22	12	16	14	8	16	10	12	10	10	12	16	12	18	10	18
	Sign	Dot	14	22	14	24	14	14	16	14	14	26	14	22	16	24	18	20	18	10	12	10	14	18	18	8	28	18	18	10	12	22	10	12	8	22	20	18	16	18	8	14	16	22	0	20	22	20	16
	Dot	Dot	12	16	14	12	8	22	10	14	6	12	22	20	28	14	20	18	8	24	12	22	14	14	18	12	14	8	8	16	16	18	16	20	14	16	24	18	6	12	14	20	22	20	10	10	34	20	18
	Sign	Sign	22	16	18	14	26	14	18	14	12	12	20	18	16	20	12	12	14	18	22	24	12	26	22	16	18	12	20	16	16	12	22	14	10	22	16	12	12	20	12	14	22	16	10	8	26	24	22
[truncated: 953 more columns]

## Sheet: Fig. 6
A
Time relative to Sample Onset		T = -200							T = -100							T = 0							T = 100							T = 200							T = 300							T = 400
			Predicted Number							Predicted Number							Predicted Number							Predicted Number							Predicted Number							Predicted Number							Predicted Number
		Number	1	2	3	4	5		Number	1	2	3	4	5		Number	1	2	3	4	5		Number	1	2	3	4	5		Number	1	2	3	4	5		Number	1	2	3	4	5		Number	1	2	3	4	5
	Accuracy (%)	1	21.035	19.26	23.45	19.54	16.715		1	18.775	16.915	24.675	18.83	20.805		1	23.16	17.59	21.21	17.1	20.94		1	31.295	17.655	19.16	14.535	17.355		1	42.025	17.365	16.6	11.45	12.56		1	63.345	12.635	10.33	8.635	5.055		1	69.25	17.715	8.185	2.9	1.95
		2	20.91	23.095	21.065	22.265	12.665		2	18.75	22.265	25.645	17.525	15.815		2	21.465	20.235	23.765	15.04	19.495		2	19.835	25.565	21.585	15.645	17.37		2	15.185	32.29	28.265	12.505	11.755		2	10.015	43.53	26.97	10.675	8.81		2	14.065	48.53	22.865	7.62	6.92
		3	23.055	18.73	15.09	20.415	22.71		3	23.19	21.1	13.895	18.6	23.215		3	22.73	21.425	18.145	17.785	19.915		3	19.035	19.055	18.955	21.935	21.02		3	12.27	25.025	16.865	26.11	19.73		3	5.725	22.22	22.845	29.715	19.495		3	4.975	20.06	28	26.955	20.01
		4	21.545	22.31	22.725	16.395	17.025		4	24.315	18.135	23.58	16.665	17.305		4	21.8	17.455	21.985	19.84	18.92		4	15.915	16.6	25.585	20.54	21.36		4	9.355	13.28	29.64	23.045	24.68		4	5.23	9.135	31.275	26.6	27.76		4	2.07	7.18	33.12	28.955	28.675
		5	19.575	13.66	28.725	19.77	18.27		5	24.07	16.33	28.86	16.795	13.945		5	25.665	19.01	22.55	16.245	16.53		5	18.485	16.875	22.84	18.605	23.195		5	10.415	13.68	23.295	25.48	27.13		5	3.905	9.075	24.315	30.66	32.045		5	1.875	7.72	26.415	31.13	32.86
B
			Distance from True Number
		Time	-4	-3	-2	-1	0	1	2	3	4
	Accuracy (%)	-200	19.575	17.6025	24.6967	20.5338	18.777	19.4413	22.8083	16.1025	16.715
		-100	24.07	20.3225	23.395	20.0562	17.109	19.6163	21.805	17.3225	20.805
		0	25.665	20.405	20.9117	20.28	19.582	19.515	18.7217	18.2975	20.94
		100	18.485	16.395	19.4917	20.77	23.91	20.6337	18.6083	15.9525	17.355
		200	10.415	11.5175	16.2817	23.8325	28.271	24.105	16.2783	11.6025	12.56
		300	3.905	7.1525	13.0583	23.5425	37.673	24.27	13.5	8.7225	5.055
		400	1.875	4.895	12.8567	24.5938	41.519	24.0525	11.9383	4.91	1.95
		500	2.16	4.1575	13.4667	23.3538	42.885	23.3125	12.5183	4.0375	2.405
		600	2.795	5.81	11.4133	24.4363	42.035	23.7425	11.1717	5.855	3.23
		700	2.7	5.85	10.0617	21.495	46.106	22.2125	10.8633	6.93	3.605
		800	1.14	6.085	12.095	19.8325	47.623	20.2225	11.8117	7.2575	2.12
		900	0.955	7.2225	12.2817	19.6212	48.597	19.6525	11.1683	6.5275	1.115
		1000	0.92	4.915	11.3683	21.2587	49.25	20.5012	10.4383	4.5575	1.425
		1100	0.7	3.575	10.59	21.105	50.204	21.48	9.93667	4.1025	1.005
		1200	0.47	3.8175	9.495	19.2888	53.983	19.3888	9.285	4.92	1.09
		1300	0.73	2.995	8.495	19.2362	55.632	19.5425	7.81833	4.785	1.495
		1400	1.11	2.8575	7.80333	16.435	60.856	16.4925	7.98	4.0925	1.65
		1500	0.47	3.1025	6.79667	18.0625	60.211	18.1675	6.60667	3.355	0.43
C
	Training	Testing	Resample / Repeat #
Accuracy (%) true label			1	2	3	4	5	6	7	8	9	10	11	12	13	14	15	16	17	18	19	20	21	22	23	24	25	26	27	28	29	30	31	32	33	34	35	36	37	38	39	40	41	42	43	44	45	46	47
	Instruction	Instruction	40	46	48	43	43	47	47	47	44	49	51	47	41	46	45	42	49	53	37	57	47	44	52	49	49	53	50	53	43	56	51	45	45	48	49	49	42	42	43	50	56	44	49	45	58	46	57
	Instruction	Motor prep.	28	30	38	24	26	29	34	39	33	19	29	28	40	29	37	39	27	36	38	37	27	28	29	43	30	24	30	39	29	29	37	33	37	41	31	28	31	31	27	29	23	28	34	30	38	28	33
	Motor prep.	Motor prep.	73	69	76	64	68	75	75	62	74	73	69	58	67	62	74	69	70	61	68	71	63	60	72	66	71	72	69	73	60	66	65	64	71	68	69	71	66	69	68	67	64	69	70	67	65	72	63
	Motor prep.	Intruction	28	37	37	25	30	29	35	31	42	34	31	30	42	39	40	40	30	36	35	42	36	32	30	25	36	38	33	36	30	31	35	38	28	31	37	34	32	25	34	38	26	37	29	32	41	33	34
	Training	Testing	Resample / Repeat #
Accuracy (%) shuffled label			1	2	3	4	5	6	7	8	9	10	11	12	13	14	15	16	17	18	19	20	21	22	23	24	25	26	27	28	29	30	31	32	33	34	35	36	37	38	39	40	41	42	43	44	45	46	47
	Instruction	Instruction	28	15	18	15	12	15	21	16	20	25	20	20	20	18	20	16	25	18	13	23	20	19	21	20	18	20	20	22	23	15	15	17	16	26	18	25	20	16	21	17	13	20	17	25	25	18	16
	Instruction	Motor prep.	14	21	20	18	16	19	14	16	15	23	17	23	20	26	15	18	18	18	19	17	21	24	17	16	21	18	21	20	18	16	23	21	14	19	19	22	20	18	13	21	8	19	18	19	23	21	20
	Motor prep.	Motor prep.	17	14	19	13	21	23	10	18	25	17	21	24	17	21	25	22	16	17	18	17	27	16	22	21	15	23	22	19	15	19	20	23	25	23	10	18	12	17	21	22	18	18	18	21	25	23	21
	Motor prep.	Intruction	20	18	23	21	22	19	21	25	19	14	37	21	21	18	21	26	21	24	19	25	17	22	20	22	20	22	20	17	23	21	24	19	20	16	20	20	14	18	24	18	17	19	21	15	18	21	17
[truncated: 953 more columns]

## Sheet: Fig. 7
A
	Numerical Distance	-4	-3	-2	-1	0	1	2	3	4
Mean Normalized Activity	Correct	0.552415	0.570661	0.641081	0.735333	1	0.680571	0.582199	0.512029	0.44634
	Error	0.62947	0.655865	0.736275	0.851591	0.793208	0.739229	0.613632	0.554631	0.444167
	Numerical Distance	-4	-3	-2	-1	0	1	2	3	4
SEM Normalized Activity	Correct	0.0372094	0.0362392	0.0284557	0.0324717	0	0.031815	0.0355509	0.0377874	0.0229518
	Error	0.039999	0.0406347	0.0488794	0.031012	0.032339	0.0390716	0.0335026	0.0384904	0.0373317
	Neuron (#)	1	2	3	4	5	6	7	8	9	10	11	12	13	14	15	16	17	18	19	20	21	22	23	24	25	26	27	28	29	30	31	32	33	34	35	36	37	38	39	40	41	42	43	44	45	46	47	48
Average Activity (Hz)	Correct	18.1743	5.68295	2.35043	13.3871	6.48148	8.19444	8.90878	3.73975	18.6667	5.32407	3.01428	11.6908	79.8434	8.78788	12.282	23.7209	26.6835	5.88889	23.5866	17.2727	2.36729	60.9141	20.5988	15.0694	9.5532	28.1633	44.0476	9.878	21.8855	4.58699	19.6783	5.34759	8.85655	18.4028	2.60417	27.77	4.05195	7.93919	14.2111	26.5301	3.62903	8.82353	3.63761	6.68693	1.26689	16.3708	1.81588	22.2421
	Error	19.0789	5.39216	1.45802	5.55556	5.2168	6.84524	6.61765	2.97379	15.5556	5.29716	0.403226	8.81038	66.6667	2.1645	15.8678	20	24.8148	4.58937	23.5828	15.0417	1.47059	57.0707	19.1057	14.0341	6.26362	25.1948	41.3131	8.50522	19.3405	4.85197	17.8908	4.92647	8.14107	11.3131	0.833333	29.6248	3.55731	6.71296	8.18182	24.8428	4.43548	8.04322	2.41935	6.46946	0.540541	15.8333	1.08108	17.4419
	Wilcoxon signed-rank test p =		1.10027e-07
B
		Preferred Number
	Neuron (#)	Correct (-1)	Error (-1)	Correct	Error (+1)	Correct (+1)
Mean Normalized Activity	1	0.798246	1.05973	1	0.942669	0.93556
	2	0.390572	0.969697	1	0.755245	0.809917
	3	0.488571	0.75	1	0.816964	0.736025
	4	0.672669	1.09228	1	1.18644	0.986683
	5	0.933105	0.678938	1	0.88626	0.759651
	6	0.747826	1.12375	1	1.2588	0.996475
	7	0.737192	0.954839	1	0.795699	0.745968
	8	0.924796	0.883764	1	0.895511	0.777289
	9	0.522237	0.589623	1	0.377358	0.811321
	10	0.783282	0.989035	1	0.666667	0.635707
	11	0.727273	1.24242	1	0.564738	0.690236
	12	0.870968	1.01094	1	1.01922	0.925204
	13	0.88371	0.755245	1	0.97878	0.71267
	14	0.947597	0.820035	1	0.855689	0.531223
	15	0.305556	2.31111	1	1.20889	0.663139
	16	0.939759	1.19707	1	1.05164	0.989421
	17	0.271037	0.928781	1	0.424009	0.594714
	Wilcoxon signed-rank test
	Correct (–1) vs. Error (-1):		p = 0.004
	Correct (+1) vs. Error (+1):		p = 0.084
C
	Training	Testing	Resample / Repeat #
Accuracy (%) true label			1	2	3	4	5	6	7	8	9	10	11	12	13	14	15	16	17	18	19	20	21	22	23	24	25	26	27	28	29	30	31	32	33	34	35	36	37	38	39	40	41	42	43	44	45	46	47
	Correct	Correct	62	54	54	58	58	60	60	50	66	54	70	64	68	68	52	64	66	58	56	52	60	60	56	42	52	48	52	66	42	68	50	50	64	60	52	56	58	52	60	54	62	52	46	70	44	62	60
	Correct	Error	54	30	48	48	32	56	48	60	48	58	42	52	46	38	44	34	50	30	62	50	42	56	42	52	52	34	50	48	44	34	42	40	42	42	44	48	44	38	52	50	50	48	52	38	42	44	58
	Wilcoxon signed-rank test p =		3.9805e-130
	Training	Testing	Resample / Repeat #
Accuracy (%) shuffled label			1	2	3	4	5	6	7	8	9	10	11	12	13	14	15	16	17	18	19	20	21	22	23	24	25	26	27	28	29	30	31	32	33	34	35	36	37	38	39	40	41	42	43	44	45	46	47
	Correct	Correct	18	26	28	20	22	20	14	10	26	24	22	18	10	16	30	22	18	26	18	26	18	24	14	22	26	20	20	18	20	24	24	20	22	16	28	20	20	20	18	28	6	26	14	22	22	32	24
	Correct	Error	22	24	26	20	24	14	24	38	26	20	28	14	24	28	30	26	22	18	24	20	20	24	14	20	24	26	20	32	20	26	18	26	22	14	20	30	22	14	26	24	20	26	28	18	16	22	18
D
		Testing
	Training	Correct	Error (+1)	Error (-1)		Wilcoxon signed-rank test		p =			p =
Mean Accuracy (%)	Correct	55.1033	16.8967	28		Correct vs Error(+1)		9.15903e-165	Correct vs. Error (-1)		1.10256e-101
	Error (+1)	19.3067	55.0867	25.6067		Correct vs Error(+1)		2.36322e-164	Error (+1) vs. Error (-1)		3.46334e-161
	Error (-1)	28.9833	23.81	47.2067		Correct vs Error(-1)		1.16887e-30	Error (+1) vs. Error (-1)		6.86843e-154
		Testing
	Training	Correct	Error (+1)	Error (-1)
SEM Accuracy (%)	Correct	0.285665	0.220973	0.269372
	Error (+1)	0.23612	0.279888	0.259892
	Error (-1)	0.267964	0.245311	0.288776
[truncated: 953 more columns]

## Sheet: Fig. 8
A
	Factor	Time (bin #)
Mean		1	2	3	4	5	6	7	8	9	10	11	12	13	14	15	16	17	18	19	20	21	22	23	24	25	26	27	28	29	30	31	32	33	34	35	36	37	38	39	40	41	42	43	44	45	46	47	48
	Numerosity	-0.0724617	-0.0976728	-0.109101	-0.046096	-0.0152023	-0.0872704	-0.145345	-0.0500548	-0.0105676	-0.00121174	0.0431277	-0.0248313	0.0668422	0.060725	0.119529	0.180479	0.15751	0.263683	0.390694	0.430018	0.479341	0.597832	0.722468	0.886753	1.01757	1.17024	1.31824	1.36887	1.47544	1.56788	1.60218	1.6445	1.72449	1.78246	1.75252	1.60761	1.5352	1.59932	1.56018	1.50568	1.49413	1.59475	1.56483	1.6239	1.68224	1.74443	1.77919	1.90964
	Format	0.00398179	-0.0196656	-0.00686541	-0.00160032	-0.0370311	-0.0314699	-0.00568146	-0.00465674	0.00185389	0.0161494	0.0340334	0.083589	0.0673258	0.0764718	0.118726	0.169786	0.214679	0.245347	0.235391	0.190474	0.195482	0.223134	0.217239	0.201584	0.208407	0.180634	0.183685	0.232454	0.201871	0.194143	0.213243	0.192904	0.202492	0.182316	0.192881	0.24692	0.246269	0.32035	0.358459	0.338425	0.280897	0.299718	0.279844	0.264674	0.23827	0.218467	0.228698	0.172887
	Interaction	0.113331	0.111687	0.0974716	0.0399837	0.0878606	0.0361644	0.0131286	0.0035486	-0.0748671	-0.0255226	-0.05056	-0.109546	0.0109965	0.0714693	0.0786664	0.0700871	0.103833	0.0659061	0.109839	0.0521848	0.108556	0.0444864	0.117395	0.0663075	0.0247939	0.0361665	-0.0118655	0.0189148	0.00645048	-0.0624177	-0.0087744	0.0484457	0.0340527	0.0351145	0.0216791	0.0526027	0.0665818	0.120414	0.0444451	0.0326663	0.0784306	0.0654823	0.0672565	0.140593	0.148259	0.0913692	0.144744	0.161702
	Factor	Time (bin #)
SEM		1	2	3	4	5	6	7	8	9	10	11	12	13	14	15	16	17	18	19	20	21	22	23	24	25	26	27	28	29	30	31	32	33	34	35	36	37	38	39	40	41	42	43	44	45	46	47	48
	Numerosity	0.08508	0.0830026	0.0768982	0.0800997	0.0872967	0.0950389	0.0899065	0.0920487	0.0963468	0.089665	0.0846706	0.080999	0.0870014	0.0871499	0.0881781	0.0972011	0.0979377	0.10882	0.135497	0.14066	0.150493	0.176174	0.197034	0.201336	0.209252	0.218632	0.237373	0.219445	0.234567	0.241415	0.243776	0.254438	0.25511	0.270143	0.271058	0.259608	0.23935	0.242529	0.223102	0.223332	0.218104	0.221236	0.2074	0.213559	0.218439	0.22518	0.234089	0.250813
	Format	0.0458168	0.043047	0.0430998	0.0455292	0.0480267	0.0441738	0.0502948	0.0472775	0.0491308	0.045605	0.0528445	0.0631651	0.0678507	0.0703474	0.0849055	0.0862093	0.089951	0.0856007	0.0892292	0.0770255	0.0827407	0.10408	0.108215	0.110999	0.0893665	0.0730703	0.0680791	0.067249	0.067013	0.060951	0.0646349	0.064641	0.0687168	0.0696873	0.074655	0.0836167	0.0808751	0.0872616	0.0973763	0.0963875	0.0896749	0.0864248	0.0839921	0.081485	0.0789294	0.0689666	0.0706167	0.0627145
	Interaction	0.0902944	0.0946034	0.0967263	0.094575	0.0963559	0.0887247	0.0866396	0.0854273	0.0841703	0.0865556	0.0836124	0.0795454	0.0939272	0.0959929	0.0973135	0.0984893	0.0975083	0.0993662	0.101711	0.0938862	0.0898213	0.0910224	0.0962007	0.0976253	0.0961971	0.0947307	0.090632	0.0873211	0.0848883	0.084161	0.0875433	0.0899109	0.091258	0.0967838	0.0912641	0.0903526	0.0910915	0.0915313	0.0894509	0.0849998	0.0840422	0.0916607	0.0935229	0.0946746	0.104651	0.093527	0.0923272	0.0937448
	Factor	Time (bin #)
Shuffled labels		1	2	3	4	5	6	7	8	9	10	11	12	13	14	15	16	17	18	19	20	21	22	23	24	25	26	27	28	29	30	31	32	33	34	35	36	37	38	39	40	41	42	43	44	45	46	47	48
	Numerosity	0.296087	0.278251	0.305635	0.292703	0.292564	0.29261	0.29723	0.300689	0.319813	0.299363	0.33025	0.337036	0.300023	0.300986	0.311007	0.320978	0.288968	0.293099	0.286045	0.328915	0.308975	0.28796	0.298419	0.309225	0.302164	0.298048	0.294268	0.305874	0.29694	0.292131	0.312696	0.287918	0.297962	0.310852	0.302478	0.283108	0.320242	0.323427	0.294411	0.313346	0.293364	0.300762	0.312272	0.310943	0.289249	0.317292	0.293274	0.310554
	Format	0.148467	0.154063	0.147383	0.147463	0.147958	0.148549	0.149467	0.162559	0.14801	0.14028	0.1536	0.146164	0.14599	0.153988	0.164117	0.148597	0.152093	0.153911	0.151872	0.155366	0.151572	0.144037	0.154261	0.140655	0.140735	0.146268	0.163119	0.147001	0.140686	0.148427	0.138498	0.146371	0.155014	0.147599	0.142746	0.155898	0.141303	0.137818	0.152248	0.152054	0.151906	0.156209	0.142523	0.151235	0.142776	0.145997	0.139447	0.157656
	Interaction	0.296626	0.319693	0.301849	0.310772	0.312113	0.307589	0.319452	0.298128	0.274486	0.299639	0.310003	0.303383	0.309633	0.305931	0.306633	0.307168	0.30481	0.281726	0.293133	0.285693	0.29059	0.318528	0.314264	0.309277	0.272276	0.317618	0.308563	0.310058	0.298879	0.291364	0.304926	0.306735	0.292372	0.301616	0.298544	0.318437	0.29167	0.294961	0.310844	0.307325	0.2856	0.311152	0.301911	0.305841	0.293475	0.289857	0.298312	0.298406
B
		Testing
Training	Time (bin #)	1	2	3	4	5	6	7	8	9	10	11	12	13	14	15	16	17	18	19	20	21	22	23	24	25	26	27	28	29	30	31	32	33	34	35	36	37	38	39	40	41	42	43	44	45	46	47	48
Mean Accuracy (%)	1	17.7	17.38	17.1	18.2	17.74	17.16	17.58	18.14	19.18	18.96	19.24	19.8	21.26	21.48	21.84	22.16	21.32	20.46	20.24	20.46	19.84	19.38	18.96	18.46	18.98	18.94	19.34	19.52	19.42	19.42	19.06	19.26	19.22	18.5	19.62	19.96	19.6	19.92	19.9	19.76	19.78	19.64	20.14	20.38	20.18	20.02	20.44	20.1
	2	18.02	17.76	17.6	18.18	18.78	17.32	17.3	17.76	18.42	19.06	18.94	19.6	20.8	21.36	20.92	21.32	21.1	20.42	19.42	20.56	19.8	19.62	18.9	18.5	18.24	18.36	18.92	19.7	20.26	21.46	20.48	20.62	19.96	20.6	20.82	21.06	20.28	20.14	21.44	21.54	21.32	21.46	21.94	21.54	21.68	21.72	21.8	21.66
	3	18.16	17.36	17.86	17.68	18.22	17.56	18.1	17.84	18.18	18.88	18.72	19.26	20.32	20.96	20.38	20.56	20.64	19.64	19.4	20.12	19.08	19.72	19.08	18.46	18.14	18.42	19.92	19.92	20.14	19.98	19.26	19.66	19.6	19.56	19.96	20.1	19.5	20.06	20.88	20.38	20.76	21.28	21.28	20.84	20.9	20.86	21.28	21.24
	4	18.18	17.92	18.7	18.86	18.54	18.2	18.38	19.12	18.88	18.98	19.8	19.88	20.68	20.28	19.84	20.6	20.26	19.68	19.92	20.02	19.9	19.88	19.86	18.44	18.92	19.3	20	20.46	20.36	20.04	19.74	19.7	19	19.5	20.04	20.14	19.78	19.46	19.8	20.24	20.1	20.44	20.5	20.24	19.96	19.8	20.4	20.02
	5	17.42	17.26	17.68	17.52	17.98	17.64	17.36	18.4	18.9	19.42	19.68	20.56	20.48	21.06	20.28	20.92	20.98	20.1	19.32	19.96	19.6	19.76	19	19.46	20.04	20.24	21.36	21.32	21.42	21.56	21.46	21.52	20.6	21.34	21.76	20.94	20.4	20.56	20.82	20.64	21.1	20.44	21.08	20.5	21.26	21.06	21.48	20.46
	6	16.86	17.08	16.68	17.16	16.62	16.68	16.48	17.36	18.18	18.26	19.46	18.44	19.74	19.42	18.84	19.78	19.84	18.9	19.26	19.56	18.96	19.32	18.92	18.76	19.44	19.86	21	21.18	20.88	20.52	20.54	20	20.32	20.66	21.3	20.82	20.68	20.96	21	21.04	21.28	21.84	21.7	21.2	21.24	20.82	21.38	21.3
	7	16.34	17.2	16.46	17.08	16.3	16.48	15.94	17.22	18.3	18	18.54	19.2	19.72	19.44	19.14	19.48	19.9	19.96	19.78	20.26	19.24	19.62	19.94	19.24	19.54	20.42	20.88	20.28	20	20.68	20.02	19.68	19.82	20.08	21.14	20.46	19.48	20.22	19.96	20.54	20.96	21.66	21.94	20.86	20.8	20.86	21.5	21.64
	8	17.56	18.28	17.44	17.28	16.98	16.26	16.52	16.98	17.9	18.2	19.56	19.08	19.84	19.9	19.04	19.78	20.06	19.34	19.66	19.86	18.44	20.2	20.44	19.96	20.02	20.28	20.72	20.52	20.48	20.56	20.52	20.16	19.14	19.46	20.84	20.16	19.34	19.62	19.7	20.12	20.62	21.04	21.36	21.48	21.94	22.32	22.26	22.24
	9	17.62	18.5	17.68	17.74	18.1	17.54	17.32	17.9	18.6	18.42	19.1	19	20.02	19.94	19.7	20.96	20.86	20.7	20.14	20.56	19.58	20.22	20.78	20.58	20.3	20.26	20.14	19.98	20.04	20.52	20.48	20.2	19.84	20.02	20.7	20.54	19.1	18.88	18.96	19.44	19.92	20.54	21	20.7	20.88	20.64	21.74	21.18
	10	18.48	17.74	17.52	17.06	17.7	17.14	16.88	17.42	18.4	18.5	19.52	19.02	20.14	20.84	19.98	21.28	20.5	20.4	20.7	21.02	20.68	20.44	20.56	20.16	20.32	20.84	21.66	20.56	20.7	20.26	20.68	19.92	19.18	19.76	20.36	20	18.98	18.9	18.62	19.1	20.28	20.62	21.3	20.72	21.12	21.58	21.98	21.5
	11	18.6	18.62	18.06	17.86	18.62	17.96	17.5	17.84	18.58	19.24	19.74	18.76	20.94	20.5	20.92	21.54	20.98	20.42	21.74	21.04	20.78	21.76	21.32	21.7	21.16	20.96	21.44	20.78	20.22	20.9	20.48	19.8	19.92	19.96	20.4	19.56	19.2	19.28	19.34	19.48	19.5	20.9	20.52	20.04	20.5	21.52	22.2	22.06
	12	19.4	19.4	18.7	18.46	18.44	18.02	17.84	17.88	18.76	19.14	19.18	18.98	20.76	20.72	20.58	20.94	20.48	20.62	21.6	20.36	20.62	20.3	21.08	20.84	20.34	19.44	20.58	20.06	19.4	19.46	18.92	18.88	18.64	18.28	19	18.78	17.98	18.42	18.52	19.32	19.42	19.48	19.88	20.02	20.26	20.7	21.2	20.96
	13	20.48	20.24	19.24	18.74	19.76	19.82	19.14	19.36	20.24	19.94	21.12	20.86	22.44	22.4	21.44	22.28	21.22	22.4	23.08	21.72	22.26	22.46	21.78	21.5	20.68	21.14	21.06	20.76	19.52	19.94	18.74	18.74	19.02	18.6	18.82	18.68	18.54	18.46	18.96	19.28	20.46	19.96	20.52	20.2	20.7	20.92	22.18	21.28
	14	20.82	19.88	19.24	18.56	19.56	19.06	18.48	18.5	19.44	19.96	20.8	20.4	21.68	22.64	21.9	23	22.32	22.72	22.72	21.46	21.58	22.36	22.3	21.38	20.68	20.62	21.48	20.58	20.22	20.52	20.04	20.24	19.98	20.38	19.1	19.8	19.04	19.56	19.48	19.88	20.86	20.72	20.72	21.16	21.42	21.84	22.44	22.44
	15	20.56	20.32	19.7	19.1	18.96	19.02	19.24	18.54	19.7	19.82	20.46	20.14	21.76	22.28	22.42	23.54	22.4	23.82	23.84	22.62	23	23.46	22.52	22.06	20.86	21	21.28	20.76	19.8	19.82	20	19.36	19.16	19.36	19.58	18.98	18.44	19.2	19.64	20.1	21.38	20.8	21.74	21.52	22.6	23.4	23.96	23.68
	16	21.18	21.34	20.56	19.94	19.58	19.08	19.24	19.26	19.52	19.6	20.4	20.08	21.82	23.02	23.68	24.42	23.58	24.64	25	25.42	24	25.16	24.2	23.38	21.74	21.4	22.48	22.02	21.52	21.28	20.16	20.56	20.08	20.5	20.64	20.06	19.26	20.38	20.84	20.96	21.9	22.48	22.84	23.58	24.04	24.94	25.5	25.44
	17	21.04	20.62	19.62	18.98	19.04	19.6	19.48	19.42	20.44	19.96	20.2	19.98	21.58	22.06	22.52	23.54	22.92	24.22	24.86	24.5	23.8	24.68	24.06	23.24	22.94	23.02	24.2	23.52	23.2	22.74	22.48	22.5	22.14	22.02	22.38	22.04	21	21.38	21.3	21.96	22.92	23.82	24	24.52	25.5	25.78	26.78	26.6
	18	19.78	19.82	19.4	18.2	18.86	18.8	19.3	19.14	19.72	19.62	20.26	20.16	21.44	21.7	22.58	23.86	22.98	24.66	25.2	25.86	26.06	26.34	26.68	25.52	25.46	26.26	26.64	26.2	25.2	24.9	24.8	24.72	25.08	24.9	26.34	25.62	24.68	25	25.4	26.12	26.22	26.48	26.7	27.76	28.18	28.6	29.06	28.88
	19	19.3	19.24	19.14	18.02	18.5	18.1	18.44	18.3	18.7	18.62	19.8	20.12	20.98	21.56	22.74	23.3	23.4	25.16	25.94	26.5	26.8	27.2	27.3	26.94	26.66	27.3	28.2	27.5	26.56	26.88	25.86	25.76	25.82	26.74	26.72	26.02	25.72	25.76	25.68	25.78	26.58	26.04	26.84	27.56	28	28.64	28.76	29.56
	20	19.02	19.06	18.82	18.82	18.96	18.7	18.7	18.82	19.58	18.92	19.84	19.34	20.7	20.64	21.92	23.64	23.68	24.28	26.58	27.6	26.98	27.86	27.9	28.06	28.16	28.52	29.78	29.32	28.26	28.82	27.54	27.84	27.76	27.14	28.08	27.32	26.98	26.32	26.2	26.48	26.86	26.32	26.74	27.38	27.76	27.82	29.02	28.82
	21	19.74	19.7	19.24	18.54	19.32	18.06	18.6	18.34	18.86	18.68	18.92	18.7	19.86	19.22	20.1	21.56	22.68	24	26.28	26.66	27.68	28.82	29.38	29.54	29.66	30.24	30.62	30.7	30.88	30.26	28.94	28.48	27.9	28.74	28.94	27.46	27.42	27.34	26.98	27.12	27.6	27.58	28.04	28.12	28.34	27.96	28.44	29.04
	22	19.12	19.28	18.66	18.52	18.9	18.8	18.5	18.94	18.32	18.92	19.14	19.3	20.22	20.14	20.68	21.3	22.88	23.84	25.34	26.88	28.36	29.5	30.46	30.5	31.1	32.5	32.86	32.5	31.32	31.64	30.18	30.2	29.14	29.8	30.2	28.86	28.02	27.78	28.12	28.08	28.14	28.22	28.6	28.74	28.58	28.32	29	28.84
	23	19.04	19.12	18.4	17.9	18.12	18.2	18.48	18.74	19.38	18.84	19.22	19.46	20.1	20.7	20.84	21.78	23.22	24.32	24.72	26.84	27.9	29.96	30.98	31.88	32.98	34.4	35.14	34.44	33.66	34	32.76	32.46	32.4	32.82	33.32	31.76	30.52	30.42	29.88	29.9	29.7	29.42	30.26	29.32	28.7	28.46	28.64	29.18
	24	19.1	18.96	18.2	18.28	18.42	18.44	18.56	18.78	19.1	18.92	19.02	19.76	19.92	20.38	20.68	20.74	21.4	22.18	23.7	25.16	28.04	30.08	31.24	32.34	33.38	35.26	36.38	36.08	35.34	34.88	33.88	33.58	32.76	33.16	32.56	31.74	30.38	30.06	29.78	29.38	29.54	29.18	28.94	28.48	27.68	27.44	27.74	27.42
	25	18.38	18.44	17.98	18.44	18.72	18.36	18.34	19.1	19.56	19.22	19.74	20.32	20.54	20.72	20.4	21.12	21.5	21.62	23.76	25	27.46	29.44	31.1	32.84	35.38	37.46	38.54	39.18	38.48	37.66	36.82	36.38	35.94	36.46	35.26	33.4	32.42	31.38	31.34	30.72	30.58	29.9	28.86	28.08	27.26	27.04	27.18	26.76
	26	19.42	19	19.04	18.68	19.02	19.3	18.8	19.5	19.56	19.32	19.26	19.6	20.46	21.02	20.44	21.38	22.64	22.94	24.54	26.22	29.04	30.06	32.82	34.5	36.44	38.36	39	39.34	39.04	38.7	37.74	37.54	36.66	37.18	36.18	34.72	33.38	32.14	32.18	31.14	31.32	30.32	29.42	28.24	27.74	27.28	27.5	26.86
	27	19.28	19.06	18.94	18.98	19.88	19.14	18.88	19.86	19.9	19.44	20.06	20.32	21.08	21.18	21.16	21.26	21.98	22.74	23.92	26.22	28.36	29.96	31.98	34.42	36.78	38.38	40.12	40.46	40.04	40	38.24	38.68	38.36	38.62	38.3	35.52	35.32	34.46	33.5	32.52	32.14	31.14	29.84	28.48	28.1	27.18	26.96	27.1
	28	18.82	18.94	18.96	18.96	19.42	18.92	18.42	19.54	19.2	18.86	19.52	19.58	20.94	20.92	20.96	20.98	22.7	22.42	24.26	26.3	28.56	30.18	31.86	34.22	36.66	38.56	39.62	40.68	40.46	40.34	39.6	39.36	39.6	40.28	38.7	36.6	35.24	34.52	33.58	31.62	31.72	30	28.98	27.9	27.74	26.7	26.24	26.1
	29	18.58	19.54	19	19.24	19.9	19.12	18.62	19.5	19.26	19.12	20.02	20.3	21.48	20.96	20.28	21.3	22.44	22.02	23.38	25.5	27.46	29.84	30.94	33.24	35.36	37.08	39.04	40.04	40.46	41	40.8	40.02	40.46	41.2	40.44	37.88	36.1	35.9	34.62	32.98	32.54	31.16	28.82	28.1	27.62	26.98	26.9	26
	30	18.76	19.2	18.66	19.22	19.7	19.18	18.68	20.16	20.04	19.26	21.02	20.44	21.72	22.14	21.48	21.86	23.06	22.54	23.72	24.92	26.76	29.54	31.14	32.34	34.78	37.5	38.9	39.54	40.56	40.34	40.76	39.36	40.48	40.4	39.9	38.42	36.18	36.32	35.68	33.86	33.9	32.82	30.98	29.86	29.34	28.58	28.98	27.62
	31	18.3	18.48	18.18	18.62	19.18	18.76	18.68	19.58	19.5	19.8	20.7	19.5	20.02	20.82	21.1	21.28	22.2	22.34	23.02	24.9	26.44	28.94	30.7	32.3	34.18	36.1	38.52	39.72	41.36	40.6	41.34	41.06	42.1	43.38	42.44	40.42	38.62	38	37.28	35.56	35.42	34.22	31.96	30.92	29.64	29.02	28.94	27.86
	32	18.12	19	18.98	18.96	19.92	19.64	19.06	19.22	19.76	19.96	20.52	19.52	20	21.34	20.22	20.94	22.34	22.32	23.26	25.28	25.82	28.48	29.74	31.88	33.92	36.42	38.56	39	40.9	40.78	41.48	41.8	43.48	43.16	42.84	41.02	39.6	38.88	38	36.44	36.06	35.02	32.42	30.32	29.68	29.84	29.02	27.92
	33	18.18	19.1	19.76	19.8	20.44	19.86	19.22	19.68	19.66	19.38	19.96	19.74	19.5	20.62	19.92	20.1	21.12	21.36	22.84	25.02	25.8	27.86	29.32	30.74	32.56	35.22	38.3	40.36	42.22	41.86	43.08	43.06	44.48	44.48	44.06	42.12	40.76	40.52	38.76	36.74	36.48	34.62	32.16	29.9	30.26	30.38	29.74	28.56
	34	18.8	19.9	20.48	20.82	21.88	21.5	20.32	20.58	20.12	20.26	20.5	19.76	19.94	20.16	19.76	19.56	21.48	22.28	23.02	25.04	26.5	28.46	30.16	32.34	33.76	35.1	38.04	40.56	42.96	42.44	43.86	44.5	45.86	45.92	45	44.2	42.24	41.92	39.32	38.76	37.32	36.08	33	31.12	30.9	30.24	29.9	27.26
	35	20.06	20.3	21.14	21.12	22.34	21.54	20.92	20.8	20.68	19.72	20.16	20.34	20.64	20.68	19.82	19.96	21.64	21.96	23.28	25.34	26.18	28.12	30.92	31.92	33.22	34.72	37.62	39.46	41.16	40.32	42.1	43.42	43.72	45.12	45.08	43.48	42.74	43.52	40.96	40.28	39.56	37.94	35.42	33.9	33.24	32.34	31.14	29.86
	36	19.78	20.38	21.1	20.98	21.54	21.6	20.02	20.22	19.54	19.34	19.72	19.8	19.74	20.16	19.4	19.82	21.3	21.64	22.86	24.58	25	27.58	29.68	30.5	31.88	33.88	35.96	37.84	38.36	39.14	41.32	41.88	42.74	44.16	43.82	43.34	42.86	43.36	41.6	40.58	38.94	37.96	34.76	32.86	32.12	30.88	30.66	29.64
	37	19.72	20.14	20.4	20.3	21.16	21.32	20.08	19.82	19.7	19.5	19.78	19.42	19.78	20	19.04	20.3	21.46	21.94	22.74	25.12	25.78	27.38	29.72	30.62	32.26	34.28	36.22	37.34	37.94	37.98	40.48	40.26	41.2	42.66	43.6	42.1	41.12	42.12	40.44	39.6	38.88	37.94	35.38	34.1	34.22	33.14	32.42	31.58
	38	20.48	20.74	21.1	20.82	21.8	21	20.8	20.34	19.26	19.48	20.38	20.06	19.68	20.48	19.54	20.84	21.74	22.44	23.52	25.68	24.98	26.76	29.2	30.74	31.1	32.64	34.98	35.92	37.26	38.3	39.74	39.82	40.96	42.6	43.4	42.76	42.34	43.72	42.46	41.3	41.86	40.44	37.34	36.46	36.54	36.38	34.54	33.38
	39	20.58	21.18	21.52	21.72	21.66	21.62	21.04	20.7	20.84	20.82	20.94	20.5	19.84	20.2	20.06	20.7	21.5	22.54	24.62	25.62	25.12	26.96	29.7	30.9	30.6	32.08	33.68	34.98	36.42	36.88	38.94	39.72	40.34	41.04	42.2	41.84	42.3	42.96	42.34	41.76	41.48	40.1	38.52	36.74	36.96	35.84	34.7	33.44
	40	20.76	21.24	22.34	22.34	22.78	22.46	21.86	21.2	20.18	20.24	20.88	20.68	19.52	19	19.4	20.5	21.02	22.32	23.82	25.38	25.7	27.02	29.82	31.08	30.1	32.06	33.4	34.76	36.34	36.22	38.36	38.78	39.64	40.66	42.4	41.9	41.78	42.56	42.9	42.08	41.78	41.26	40.3	38.88	38.22	37.46	36.14	35.48
	41	21.38	21.42	22.56	22.06	22.26	21.82	21.06	20.64	20.1	19.86	20.68	19.78	20.08	19.98	19.56	21.34	22.12	23.76	25.02	26.22	26.98	28.48	30.54	31.32	31.04	32.48	33.48	33.98	34.32	36.36	37.2	37.16	38.52	39.22	41.7	40.16	40.96	42.02	42.44	41.88	42	42.26	41.32	40.14	39.72	39.76	39.32	39.42
	42	21.22	21.58	22.3	21.28	21.8	21.52	20.82	20.62	20.02	20.58	20.88	20.2	20.46	19.96	19.5	20.9	21.98	23.3	24.24	25.1	26.06	27.44	29.6	30.88	30.32	30.88	31.66	33.04	33.18	33.7	35.76	35.58	37.08	37.92	40.7	39.54	40.08	40.86	41.62	41.84	41.62	42.4	41.6	41.42	41	41.42	41.26	41.36
	43	21.98	22.42	22.94	22.54	22.5	21.84	21.18	21.22	21.06	21.04	20.4	20.28	19.84	19.54	20.24	20.9	22.3	23.74	24.9	25.04	25.62	27.44	28.48	29.76	29.58	30.94	30.56	31.62	32.04	32.68	34.34	34.28	35.58	36.62	38.62	38.26	39.52	40.94	41.3	41.94	41.9	42.94	42.56	41.68	42.48	43.42	42.92	43.56
	44	21.22	21.44	22.54	21.28	21.98	21.58	20.72	21.42	20.54	20.96	20.88	19.84	19.28	19.46	19.42	20.36	21.6	22.36	23.04	23.84	24.24	27.08	27.46	28.42	27.72	27.84	28.24	28.54	29.42	30.36	31.24	31.22	32.6	33.88	35.7	35.32	36.94	39.04	40.6	41.06	42.08	43.06	43.02	43.16	42.68	43.42	43.56	44.82
	45	20.98	21.74	22.32	21.88	22.68	21.68	21.38	21.58	20.96	20.88	21.36	20.24	19.84	19.78	20.2	20.12	21.42	22.2	22.8	23.74	24.88	27.02	27.64	28	26.8	27.92	29.36	29.48	30.08	29.72	30.7	30.9	32.62	32.94	36.18	35.34	36.24	37.12	38.46	39.9	40.98	41.86	41.66	42.34	43.48	44.08	44.04	45.44
	46	20.44	20.4	20.92	20.2	21.12	20.24	19.8	20.58	20.52	20.78	20.54	19.7	19.96	19.92	20.14	21	21.94	22.36	23.36	24.46	23.96	26.8	27.46	28.14	27.8	27.76	28	28.5	28.24	29.62	30.1	30.9	31.68	33.14	35.46	34.94	35.32	36.94	37.82	39.6	41.32	42.24	42.98	43.22	44.2	45.72	44.86	46.12
	47	20.6	20.6	20.58	20.4	21.24	20.82	20.86	21.18	21.14	20.66	21.5	19.9	21.32	20.82	21.12	21.66	22.72	23.2	23.54	24	24.64	26.46	26.94	27.88	26.4	26.94	27.5	28.06	28.02	28.38	29.2	29.66	30.3	31.22	33.58	33.04	34.62	36.88	37.28	39	41.04	42.9	43.44	43.88	44.64	45.52	45.46	46.44
	48	19.98	20.46	20.66	19.7	20.56	20.2	20.22	20.54	20.42	20.92	20.56	19.66	19.5	20.12	20.62	20.92	22.26	21.84	22.66	23.58	24.46	24.78	26.24	27.22	25.96	26.08	26.1	26.56	26.42	26.62	27.6	28.84	29.44	29.8	32.28	32.74	33.86	35.18	36.64	37.38	40.84	42.44	44.18	44.76	45.68	45.28	46.26	47.32
	49	19.22	19.92	20.12	19.92	19.92	19.82	19.2	20.48	20.2	19.96	20.32	20.14	20	20.32	20.38	21.48	22.68	22.64	23.26	24.2	24.2	24.52	25.28	25.5	25.3	25.88	26.24	26.78	27.22	26.9	28.5	28.86	30.46	30.92	32.5	33.06	33.42	35.6	35.88	37.88	39.98	42.52	43.32	44.22	46.18	46.58	46.78	47.48
	50	20.16	20.82	21.18	20.8	20.6	20.62	19.92	20.44	20.58	20.5	20.84	20.62	19.96	20.5	21.18	21.14	22.32	22.56	23.12	23.66	23.7	24.52	24.92	25.88	25.52	25.76	25.6	26.54	26.48	26.56	27.38	28.28	30.56	31.6	33.26	33.28	33.84	34.9	36.08	39.04	40	41.98	42.7	44.96	45.08	46.54	46.58	46.72
	51	20.52	20.72	21.24	21.52	20.58	19.94	20.04	20.94	20.7	20.4	20.32	20.5	20.26	20.86	21.14	21.18	22.1	21.66	22.12	22.94	23.34	23.98	24.32	24.38	23.76	23.84	24.42	24.86	25.9	25.44	25.96	26.88	28.8	29.52	32.3	32.38	32.82	33.96	34.82	37.46	38.82	39.88	40.44	43	44.58	44.5	45.32	45.88
	52	20.62	20.64	21.08	21.04	20.8	20.88	20.22	20.2	19.96	19.74	19.4	19.62	19.9	19.76	20.66	21	21.52	21.72	22.28	22.96	23.72	24.06	24.78	24.62	24.62	24.74	24.86	25.76	25.26	24.7	25.54	26.44	28.22	29.2	31.22	31.28	32.48	34.38	35.5	36.82	38.76	40.36	40.68	42.36	44.32	45.28	45.46	46.44
	53	19.64	19.86	20.18	20.34	20.24	19.94	19.62	19.96	19.86	19.76	19.52	19.32	19.9	19.42	19.9	20.08	21.04	21.3	22.04	22.5	22.74	24.26	24.7	24.78	24.54	24.76	24.94	24.94	24.52	23.96	25.38	25.62	27.36	28.12	29.68	31.16	31	33.88	34.52	36.38	37.84	39.72	40.46	42.98	44.38	44.8	46.02	46.8
	54	19.62	20.04	19.9	20.72	20.86	20.12	19.26	20.16	20.2	20	20.68	20.52	20.28	19.92	20.32	20.98	21.36	21.42	22.68	22.74	23.48	23.64	24.02	23.9	23.94	23.7	24.32	24.2	23.46	23.22	24.16	25.12	26.7	27.4	29.68	30.26	30.18	31.64	33.2	35.62	37.68	38.44	39.54	42.4	43.38	45.22	45.58	47
	55	19.06	19.26	19.54	19.8	19.4	19.52	19	20	20.06	19.74	19.72	19.86	19.7	19.68	20.28	20.36	21.32	20.48	21.56	22.46	23.08	23.54	23.42	23.3	22.84	23.18	23.8	23.46	22.48	23.18	23.82	24.16	26.44	26.68	28.44	29.06	28.88	30.12	31.72	34.3	35.1	36.8	38.02	40.36	42.6	43.28	44.36	45.16
	56	19.72	19.38	20.04	20.44	20.64	19.98	20.06	20.18	20.2	19.38	19.44	19.2	19.62	19.2	19.56	19.84	20.34	20.66	21.58	22.6	22.74	23.42	23.88	23.8	22.6	23.36	23.4	23.2	23	22.76	23.34	24.06	25.82	27.02	28.4	28.66	28.58	30.06	31.62	34	35.04	36.52	38.14	39.78	42.32	42.92	44.5	45.44
	57	19.12	19.4	20.02	20.08	20.24	20.14	20.1	20.64	20.5	20.3	19.72	19.46	19.72	19.64	20.2	19.96	20.58	20.68	21.76	23.42	23.92	25.28	25.24	24.52	23.82	24	24.52	24.18	23.72	23.2	23.8	23.66	25.44	26.54	28.22	28.26	28.8	30.36	31.4	33.22	35.22	36.4	38.12	40.02	42.34	42.64	44.2	45.82
	58	20.3	20.3	20.82	20.86	21.2	20.1	20.1	20.8	20.36	20.12	19.6	19.44	20.08	20.7	20.38	20.46	20.58	20.74	22.5	23.66	24.6	25.32	25.78	25.32	25.02	25.56	25.4	25.66	23.94	23.7	23.64	24.36	25.6	26.76	27.64	28.06	28.22	29.66	30.86	33	34.32	35.28	37.46	39.48	41.46	42.72	43.18	44.98
	59	20.14	20.38	20.62	20.92	21.12	20.4	21	20.88	20.28	20.06	19.2	19.12	19.4	20.08	20.32	20.2	20.68	20.92	21.88	23.1	24.88	25.3	25.42	25.56	25.08	24.98	25.52	25.6	24.78	23.66	24.36	24.32	25.4	26	27.64	27.84	28.24	29.78	30.54	32.98	34.32	35.62	37.42	40.5	40.98	42.3	44.08	45.38
	60	20.4	20.32	20.9	21.38	21.12	20.84	20.78	20.36	20.64	19.86	19.28	19.46	19.86	20.4	20.64	20.26	20.96	21.48	22.42	23.92	25.42	26.32	26.7	25.86	25.04	25.78	25.84	24.82	24.2	23.92	24.46	24.62	25.52	26.14	27.7	27.92	28.68	29.9	30.38	32.7	34.14	35.9	37.78	39.54	40.26	42.4	43.74	44.48
	61	19.74	20.24	20.72	21.06	21.08	21.2	21.14	20.88	20.88	20.62	19.8	20.48	20.5	21.16	20.98	21.1	22.08	22.18	22.86	24.1	25.16	25.28	25.16	24.64	24.28	24.56	25.24	24.2	24.38	23.68	24.34	24.52	25.58	26.6	27.24	27.28	28.06	29.44	29.5	31.82	33.52	34.46	37.02	38.92	39.46	41.98	43.32	44.2
	62	19.16	20.24	20.14	20.7	20.58	21.08	21.2	20.88	21.14	20.92	20.88	21.1	20.88	21.6	22.16	21.64	21.76	22.3	22.86	24.38	25.38	25.66	26.18	25.72	24.66	25.02	25.16	25.32	24.68	23.9	23.74	24.6	25.14	26.1	26.56	26.52	27	29.48	30.18	31.86	33.34	33.92	36.66	39.02	39.54	41.7	43.18	43.86
	63	20.32	21.26	21.42	21.14	21.3	21.64	21.38	21.46	21.26	21.3	21.12	21.12	21.52	22.3	22.42	22.5	22.8	22.96	24.14	25.84	25.94	26.74	26.6	26.46	25.2	25.66	25.66	25.18	24.48	24.7	25.08	26.02	26.5	27.26	28.16	28.18	28.16	29.56	31.62	32.76	35.78	35.7	37.62	39.78	40	41.28	42.66	44.04
	64	20.24	20.72	20.74	20.84	20.22	20.8	20.5	20.72	20.46	19.84	20.12	19.72	20.36	21.1	21.76	21.74	22.28	22.64	23.88	25.54	26.22	25.86	27.02	25.76	26.08	26.3	27.02	26.74	26.08	26.32	26.42	27.72	27.5	28.14	29.24	29.6	29.44	31.14	31.94	32.66	34.58	35.14	37.14	38.96	39.86	40.82	42.22	43.96
	65	20.4	20.44	19.96	20.6	19.76	20.2	20.16	20.5	20.82	19.66	20.06	20.18	20.6	21.04	21.18	21.1	20.8	22.02	23.56	25.12	25.72	26.94	27.06	27.14	26.92	26.6	27.32	26.96	26.64	26.56	26.66	27.86	28.18	29.16	29.28	29.84	29.3	30.82	30.68	31.52	34.38	35	37.06	38.48	39.4	40.48	41.72	42.3
	66	19.86	20	19.98	20.72	20.38	20.96	20.74	21.34	20.78	20.48	20.62	20.4	20.1	21.36	21.02	21.34	21.78	22.82	23.46	24.96	25.92	26.96	26.6	26.4	26.66	27.24	27.64	27.82	27.56	28.28	28.04	29.14	28.88	28.98	30.1	29.72	29.26	30.32	31.7	32.28	34	34.66	36.04	37.96	37.82	39.6	40.72	41.12
	67	19.6	20.68	20.26	20.72	19.92	20.24	20.08	20.34	20.46	20.28	20.24	19.04	19.42	20.16	20.6	20.44	20.34	21.12	22.6	23.68	23.94	24.9	25.22	24.8	25.8	26.04	26.34	26.02	26.84	27.02	27.4	28.1	27.84	28.64	28.74	28.48	28.66	29.86	29.86	30.32	32.24	32.44	34.38	35.6	35.22	36.36	37.42	38.46
	68	19.18	20	19.52	20.4	19.72	20.16	20.02	20.06	20.36	19.56	19.44	19.42	20.1	20.56	21.24	21.64	21.58	22.44	23.46	24.88	24.68	25.36	25.98	25.84	26.4	27.14	27.46	27.82	28.42	27.74	28.46	29.68	29.28	29.9	30.54	30.26	30.1	30.6	30.66	31.58	32.6	32.3	33.68	34.7	35.04	36.86	37.3	37.56
	69	19.46	19.94	19.62	20.58	19.5	20.06	19.74	19.52	20.2	19.86	19.84	19.46	19.68	20.6	21.16	22.02	22.58	23.54	23.62	25.04	25.6	25.86	25.46	25.82	24.8	25.18	26.54	26.84	27.24	27.26	26.96	27.88	28.16	28.46	28.68	29.5	29.46	29.68	29.88	30.38	31.28	31.36	33.1	33.9	34.34	35.84	36	36.96
	70	19.64	20.58	20.22	21.18	20.74	20.56	20.42	20.44	20.34	19.84	20.46	19.82	20.84	21.1	21.38	22.64	22.68	22.92	24.42	26.04	25.64	25.58	25.24	24.82	25.22	25.9	26.54	27.42	26.78	27.34	27.26	28.22	28.08	28.62	28.32	28.48	28.94	29.42	29.34	29.48	30.86	31.1	32.42	32.82	33.26	34.92	35.68	36.04
	71	19.88	20.1	19.82	20.14	20.1	19.44	19.2	19.24	19.7	19.18	19.4	19.2	20.7	20.98	21.32	22.04	21.96	22.44	23.88	24.94	25.64	25	25	24.76	24.4	25.68	27.42	27.52	26.82	27.06	27.82	28.76	28.74	28.74	29.46	29	29.36	29.28	29.62	29.66	30.8	31.22	31.5	32.66	33.3	33.68	34.5	35.12
	72	19.4	20.2	20.06	20.52	19.72	19.98	19.5	20.02	20	20.14	19.7	19.18	20.4	21.04	21.84	21.94	22.18	22.74	23.9	24.74	25.5	25	25.48	24.74	24.66	25.88	26.84	26.82	26.86	26.76	27.68	28.62	28.82	28.76	29.24	29.7	29.86	30.24	30.1	29.9	30.68	30.68	31.64	32.64	32.94	34.48	35.24	35.6
	73	20.14	21.08	21.1	21.02	20.02	20.06	19.56	20.18	20.22	20	19.86	19.84	19.98	20.3	21.88	21.9	22.24	22.44	23.8	24.54	24.58	23.96	24.34	23.64	24	24.96	25.52	25.44	26.32	26.36	27.26	28.52	28.88	29.28	29.8	29.6	29.46	29.5	29.64	29.84	29.8	29.84	30.96	32.24	32.74	33.32	34.2	34.54
	74	20.78	21.26	20.92	21.32	20.44	19.9	19.94	19.58	19.54	20.08	20.28	19.78	20.28	21.08	21.78	21.56	21.36	22.36	23.4	23.8	24.2	24.46	24.28	24.06	24	25.02	26.02	25.88	26.1	25.72	26.38	26.9	27.7	28.28	28.8	28.66	28.38	29.26	29.34	30.06	30.68	30.76	32.02	33	33.3	34.22	34.66	35.22
	75	20.58	20.76	20.6	20.52	19.52	19.14	19.86	19.52	19.16	19.56	20.22	20.44	20.56	21.88	22.4	22.12	22.34	23.1	23.72	23.82	24.2	24.42	24.1	23.76	23.42	23.62	24.66	25.36	25.26	25.68	26.06	27.36	27.84	28.96	29.56	29.3	29.62	30.56	30.24	31.28	31.7	31.78	32.44	32.6	33.58	34.66	35.68	35.64
	76	19.8	20.42	20.16	20.4	19.16	19	19.28	18.96	18.84	19.5	19.62	19.98	20.76	21.46	21.7	21.34	21.86	22.2	22.54	23.5	23.02	23.94	23.3	24.52	23.6	24.3	25.1	24.54	25.34	24.9	26.16	26.84	27.64	28.36	29.4	28.62	29.04	30.04	30.04	30.72	31.3	31.02	31.34	31.54	31.72	33.18	34.06	33.94
	77	19.96	21.1	20.54	20.82	19.98	20.04	19.86	19.9	19.14	20.16	20.4	21.04	21.38	22.44	22.58	21.92	22.18	22.88	23.38	23.58	23.4	23.64	23.22	23.72	22.96	23.74	24.38	25.18	24.86	24.7	25.24	25.72	26.78	27.48	28.46	27.64	27.98	28.52	28.98	29.26	30.18	30.5	30.98	31.32	31.64	33.04	33.6	33.76
	78	20.08	20.3	19.5	20.06	19.04	19.48	19.76	19.7	18.88	19.52	19.94	20.14	20.74	21.52	22.46	21.26	21.64	22.4	22.32	23.08	22.1	21.98	21.94	22.02	22.08	22.5	22.38	22.96	23.74	24.1	24.5	24.84	25.36	26.72	27.02	26.68	26.88	28.3	28.5	30.04	30.16	30.72	31.6	31.98	32.24	33.84	34.64	34.64
	79	20.16	20.3	20.06	20.12	19.36	19.06	19.96	19.56	19.16	19.36	19.34	19.76	20.14	20.02	20.88	19.94	20.64	20.74	21.46	22.12	21.44	22.4	22.16	22.44	21.6	23.08	23.16	22.84	23.06	23.46	24.2	24.6	25.04	25.54	26	25.74	26.84	27.88	28.3	29.1	29.24	30.22	31.08	31.28	32.56	33.76	34.24	34.38
	80	20.34	20.3	20.18	20.52	18.78	19	20.34	20.02	19.44	19.18	19.06	19.7	19.72	20.12	21.34	20.58	20.32	20.6	21.42	22.48	21.86	22.64	22.12	22.28	21.78	22.4	22.5	23.38	22.8	22.78	23.92	23.94	24.12	24.76	25.32	25.06	25.12	27.08	27.16	28.48	28.88	30.02	31.06	31.54	31.92	33.36	33.26	34.46
	81	20.64	20.7	20.42	20.3	19.08	19.26	20.12	19.76	19.54	19.6	19.22	19.56	19.78	20.62	21.64	20.74	20.76	21.28	21.58	22.32	21.86	22.54	22.2	21.74	21.46	22.24	22.2	22.52	23	23.26	23.62	23.48	24.28	24.52	25.08	24.8	25.22	25.8	26.58	27.4	28.04	28.42	29.08	30.52	30.76	32.46	32.42	33.68
	82	19.62	19.8	19.14	19.64	18.4	18.32	19.08	18.7	19.28	18.3	18.32	18.7	18.7	19.54	20.3	19.78	20.2	19.66	20.28	21.74	21.4	21.32	21.64	21.26	21.02	21.8	21.74	22.78	23	22.64	23.36	23.28	23.66	24.02	24.22	23.92	24.02	25.1	25.28	25.32	25.78	26.12	26.5	27.82	28.2	29.78	30.02	30.48
	83	19.52	19.52	19.16	19.54	18.34	18.5	18.58	18.58	19.16	18.1	18.34	19.3	19.14	20.5	20.62	20.14	21.12	20.74	20.7	21	21.18	21.64	21.56	21.48	21.96	22.42	22.08	22.9	23.7	23.24	23.68	23.3	24.16	24.02	24.14	23.84	24.36	24.68	24.36	24.48	25.24	25.36	26.14	26.92	27.52	28.4	28.44	29.48
	84	19.8	19.92	19.34	19.74	18.28	18.66	19.1	18.62	18.96	18.82	19.2	19.16	19.92	20.22	20.54	20.36	20.3	20.28	20.06	21.12	20.34	21.32	20.92	20.84	21.48	21.28	21.82	22.04	22.6	22.5	23.62	23.14	23.78	23.86	23.96	24.14	24.88	25.14	25.52	25.56	25.82	25.8	26.36	27.66	27.34	27.92	27.68	28.7
	85	20.52	20.26	20.28	20.48	19.12	19.76	19.3	18.88	19.1	18.76	19.24	19.04	19.28	20	20.98	20.54	20.36	21.42	20.94	21.96	21.74	21.48	21.06	20.74	21.18	21.7	21.62	22.26	22.94	22.7	23.42	24.14	24.56	25.1	24.78	25.02	25.78	25.86	25.62	25.82	26.46	26.4	26.76	27.08	26.9	27.7	27.02	27.76
	86	20.32	20.22	20.22	20.62	19.54	20.26	19.76	19.28	19.52	19.02	20.1	19.84	20.46	20.88	21.56	20.7	21	21.52	21.64	21.98	21.74	22.46	21.9	22.34	22.52	23.38	22.8	23.84	24.22	24.5	24.72	24.94	24.88	25.04	25.08	25.28	25.8	26.32	26.18	26.34	26.3	26.32	26.22	26.8	26.74	27.28	27.1	27.68
	87	20.02	20.02	19.66	19.86	19.08	19.44	18.9	19.28	19.32	18.92	19.42	19.4	20.06	20.52	20.98	20.14	19.9	20.28	20.72	21.22	21.5	21.46	21.2	21.72	22.5	22.7	22.64	23.12	23.68	23.12	23.3	24.14	24.96	24.9	24.64	25.5	25.7	26.1	25.7	26.1	26.5	26.78	27	27.12	27.4	27.98	28.22	28
	88	19.66	19.24	19.16	19.5	18.76	19.36	18.86	19.28	18.82	18.98	19.78	20.28	21.18	21.4	21.76	20.96	21.74	21.74	22.18	22.52	21.88	21.92	21.68	22.64	22.78	22.8	23.04	24.04	23.66	23.14	24.42	24.98	24.66	24.66	24.88	25.06	25.9	26.12	25.32	25.04	25.08	25.88	26	26.2	26.12	26.86	26.42	26.36
	89	18.96	18.54	19.16	19.48	18.44	19.12	18.38	19.02	20.38	19.9	20.46	21.06	21.28	21.58	21.84	21	21.88	21.9	21.92	23.08	22.04	21.72	22.1	22.92	23.32	22.56	23.24	23.64	23.5	23.02	23.78	25.28	24.02	24.52	24.8	25.78	26.08	26.92	26.56	26.58	26.9	26.18	26.56	26.86	26.58	27.02	26.76	27
	90	19.4	19.86	20.02	19.6	18.82	19.76	18.4	19.3	19.22	19.02	20.5	20.28	20.74	20.32	19.84	20.4	20.7	21.1	20.92	21.98	21.26	21.32	21.52	22.9	23.76	22.88	23.36	22.96	23.26	22.84	23.1	23.58	23.26	23.26	23.58	23.88	23.86	24.26	23.42	23.16	23.24	22.72	22.92	22.14	23.24	23.8	23.86	23.3
	91	19.68	19.2	19.48	19.44	19.26	19.52	18.3	18.86	19.92	19.32	19.58	20.14	19.88	20.16	19.44	19.08	20.16	19.98	20.3	21.18	20.82	20.78	20.8	22.44	23.16	23.32	23.5	22.74	22.96	22.46	23.42	23.46	23.26	22.86	22.16	23.18	23.38	24.26	23.58	23.58	23.32	23.1	23.06	22.52	22.48	23.02	23.72	23.24
C
	Time (bin #)	1	2	3	4	5	6	7	8	9	10	11	12	13	14	15	16	17	18	19	20	21	22	23	24	25	26	27	28	29	30	31	32	33	34	35	36	37	38	39	40	41	42	43	44	45	46	47	48
Mean Accuracy (%)		17.7	17.76	17.86	18.86	17.98	16.68	15.94	16.98	18.6	18.5	19.74	18.98	22.44	22.64	22.42	24.42	22.92	24.66	25.94	27.6	27.68	29.5	30.98	32.34	35.38	38.36	40.12	40.68	40.46	40.34	41.34	41.8	44.48	45.92	45.08	43.34	41.12	43.72	42.34	42.08	42	42.4	42.56	43.16	43.48	45.72	45.46	47.32
	Time (bin #)	1	2	3	4	5	6	7	8	9	10	11	12	13	14	15	16	17	18	19	20	21	22	23	24	25	26	27	28	29	30	31	32	33	34	35	36	37	38	39	40	41	42	43	44	45	46	47	48
SEM Accuracy (%)		0.55273	0.608484	0.591097	0.568571	0.583788	0.446702	0.575989	0.527211	0.537568	0.614286	0.619947	0.575337	0.660958	0.634877	0.584207	0.607497	0.550947	0.615852	0.667258	0.762916	0.654928	0.7	0.701887	0.748664	0.73894	0.769712	0.872547	0.781124	0.876081	0.769633	0.722021	0.777227	0.773669	0.694491	0.695079	0.747573	0.709492	0.670084	0.668602	0.553165	0.691641	0.562792	0.564356	0.732544	0.77525	0.676148	0.7479	0.70302
	Time (bin #)	1	2	3	4	5	6	7	8	9	10	11	12	13	14	15	16	17	18	19	20	21	22	23	24	25	26	27	28	29	30	31	32	33	34	35	36	37	38	39	40	41	42	43	44	45	46	47	48
Shuffled labels	95th perct.	29	30	30	29	29	29	30	29	30	29.5	29	30	30	29	29	29	29	29	29	28.5	28	29	29.5	29	29	29	29	29.5	29	29	29.5	29	29	28.5	29	30	29	29	30.5	30	29	30.5	29	28.5	28	29	30	30
	5th perct.	8.5	8	9	9	9	9	9	9	9	8.5	9	9	9	9	9.5	9	9	9	9	9	9	9	8.5	9	9	9	10	9	9	9	9	9	9	9	9	9	10	9	9	9	9	9	9	9	9	9	10	9
[truncated: 43 more columns]

## Sheet: Fig. S1
A
		Time (bin #)
	Neuron (#)	1	2	3	4	5	6	7	8	9	10	11	12	13	14	15	16	17	18	19	20	21	22	23	24	25	26	27	28	29	30	31	32	33	34	35	36	37	38	39	40	41	42	43	44	45	46	47	48
p-Values	1	0.405177	0.341105	0.575749	0.347104	0.403466	0.536128	0.788565	0.652667	0.268525	0.103119	0.216821	0.0969794	0.0614482	0.0543896	0.0619503	0.0654715	0.0600598	0.0300589	0.00497213	0.00527386	0.00145741	0.000322297	0.000275401	1.65107e-05	1.56225e-06	1.70209e-05	3.56007e-06	1.72361e-06	3.43271e-07	2.5639e-07	9.38722e-09	1.91583e-08	1.43066e-08	1.05478e-07	4.22423e-07	5.20268e-07	1.42273e-06	3.87382e-06	8.7285e-06	7.91386e-07	1.56806e-07	4.61242e-07	1.26115e-06	0.000105425	0.00018451	6.81555e-05	6.27002e-05	0.001057
	2	0.965436	0.970161	0.887349	0.97991	0.914008	0.693631	0.689867	0.936209	0.904926	0.792964	0.682712	0.584872	0.578347	0.410701	0.325655	0.318375	0.422058	0.440883	0.605654	0.75562	0.519151	0.32466	0.429403	0.320462	0.00814537	0.0244693	0.00370856	0.00226229	0.000361076	0.00114627	8.00798e-05	3.20359e-05	1.00918e-05	1.82675e-05	4.26282e-06	5.09522e-07	1.79518e-06	2.18757e-07	9.19851e-07	8.26994e-08	1.54482e-07	1.04869e-07	1.69571e-07	3.33571e-08	6.60512e-08	1.8578e-08	7.12995e-09	5.91283e-09
	3	0.803412	0.719064	0.620476	0.622893	0.724893	0.383921	0.329842	0.143324	0.173539	0.218772	0.239184	0.429963	0.727411	0.575773	0.723216	0.856821	0.811051	0.886461	0.882084	0.949754	0.967576	0.874038	0.761953	0.607065	0.509982	0.290466	0.154659	0.0359781	0.032783	0.00822093	0.000811719	6.95451e-05	0.000228822	0.000406401	0.000365836	0.000356739	0.00137574	0.0012694	0.000844916	0.000493583	0.000232326	0.000111857	0.000165767	0.00149992	0.00123571	0.00211103	0.00412793	0.0146605
	4	0.645782	0.87849	0.811481	0.86946	0.663428	0.708141	0.724127	0.810432	0.907539	0.941628	0.921357	0.88982	0.974428	0.972308	0.985699	0.935066	0.89372	0.949853	0.854927	0.57413	0.815847	0.907077	0.883736	0.810118	0.616644	0.521677	0.276896	0.154488	0.12529	0.115701	0.0814559	0.0410549	0.00659262	0.00594039	0.00864926	0.00620715	0.00207039	0.00253654	0.0013956	0.00237516	0.00681252	0.0061616	0.00526859	0.0115245	0.0173121	0.0176583	0.0339845	0.0373338
	5	0.664741	0.709086	0.628577	0.546613	0.458659	0.201846	0.372949	0.335261	0.212316	0.332204	0.309466	0.440223	0.715718	0.851799	0.811648	0.874709	0.834795	0.894415	0.890518	0.783241	0.778519	0.847233	0.500305	0.512368	0.249029	0.151084	0.14126	0.195266	0.222688	0.0874724	0.0864217	0.0284396	0.00343206	0.00343206	0.0178245	0.00838908	0.00164074	0.0040348	0.00506871	0.00123322	0.00323994	0.00135332	0.00862641	0.00736424	0.00414136	0.00800346	0.00554836	0.0124529
	6	0.678284	0.852134	0.756871	0.622441	0.555651	0.447569	0.619908	0.568683	0.711372	0.729279	0.731326	0.655307	0.723327	0.442254	0.377615	0.637587	0.735256	0.767226	0.735848	0.760816	0.625518	0.424723	0.388805	0.450779	0.352015	0.410934	0.24887	0.175214	0.309545	0.154139	0.0475325	0.0326183	0.0261278	0.00872589	0.0036654	0.000943057	0.000460888	0.000181681	3.12849e-05	5.85885e-06	1.88037e-06	3.31113e-06	1.65099e-06	3.49686e-07	1.35238e-07	3.64691e-07	9.77382e-08	3.18173e-07
	7	0.129055	0.430979	0.235338	0.675713	0.489948	0.448563	0.37567	0.570699	0.546164	0.356335	0.254731	0.308389	0.298367	0.220486	0.180181	0.123811	0.137087	0.0818403	0.266662	0.257408	0.343584	0.321408	0.504332	0.435166	0.588742	0.45255	0.252618	0.551772	0.517202	0.609697	0.377035	0.245731	0.0880153	0.00349398	0.000354552	0.000204616	0.00019959	1.92004e-05	9.48904e-05	0.000862582	0.00116013	0.000440162	0.00131508	0.00180276	0.0036339	0.00344238	0.00415495	0.00160464
	8	0.582431	0.66753	0.660118	0.884131	0.732691	0.767261	0.826729	0.913687	0.858922	0.876551	0.858256	0.785752	0.782638	0.733067	0.762145	0.83383	0.87374	0.776762	0.875177	0.922783	0.894576	0.739639	0.436867	0.285063	0.340355	0.318494	0.173308	0.0570926	0.0970278	0.0528397	0.0561201	0.045966	0.0322371	0.011762	0.00108014	0.000329952	0.000602655	0.00038319	0.0005897	0.000397055	0.00023025	0.000415844	0.00049301	0.000979425	0.00697218	0.0111844	0.0218941	0.0519642
	9	0.525667	0.491106	0.505912	0.305041	0.76891	0.816625	0.810088	0.651287	0.606144	0.468921	0.924151	0.778504	0.446269	0.258292	0.413668	0.227361	0.254566	0.345616	0.411117	0.376666	0.446229	0.196434	0.274411	0.497279	0.158118	0.106143	0.140085	0.244541	0.278783	0.208164	0.0442515	0.0789938	0.0562272	0.040868	0.00636269	0.00609781	0.00448024	0.0083896	0.00288416	8.2015e-05	0.000265874	0.000607061	0.00114236	0.000288913	0.000170173	9.68039e-05	8.28982e-05	3.27641e-05
	10	0.8281	0.846797	0.888772	0.91043	0.944209	0.956303	0.959512	0.555913	0.768433	0.563516	0.359831	0.713388	0.737405	0.565891	0.410392	0.368045	0.122259	0.0421104	0.00611084	0.00191886	0.00032995	2.32178e-06	5.4056e-09	1.25201e-09	1.17809e-11	4.10227e-13	1.73007e-14	2.63442e-16	4.56512e-17	7.43231e-21	1.14519e-24	3.51628e-27	2.30089e-30	5.74452e-31	8.88275e-32	2.40235e-32	3.01017e-32	1.20581e-32	4.79555e-34	2.3482e-36	6.92198e-38	9.7894e-35	1.82881e-32	2.82608e-33	3.15302e-37	1.49735e-39	3.93568e-40	3.18805e-38
	11	0.496211	0.610739	0.330072	0.256386	0.284264	0.14186	0.0735	0.087766	0.377402	0.376499	0.380745	0.337803	0.264468	0.462131	0.476312	0.479568	0.700633	0.699845	0.791494	0.595649	0.441082	0.381285	0.535612	0.30661	0.141806	0.279632	0.2335	0.110264	0.103239	0.0330114	0.0401143	0.0198299	0.00288035	0.00952409	0.00334375	0.00165372	0.000426719	1.55272e-05	4.31027e-05	0.000165709	0.000182441	9.55607e-05	0.000158194	0.000463803	0.00158016	0.000169632	0.000796835	0.0018573
	12	0.433788	0.324288	0.373003	0.252849	0.505211	0.606099	0.447654	0.39393	0.130577	0.136226	0.258812	0.32035	0.305656	0.524241	0.438686	0.490113	0.652173	0.838169	0.749621	0.896193	0.830762	0.596498	0.672995	0.569529	0.491463	0.329814	0.238109	0.185745	0.15936	0.122883	0.105601	0.0597698	0.0412928	0.0256585	0.0185686	0.00984133	0.0125817	0.00421259	0.00237327	0.000582704	0.000187329	0.000338602	1.14075e-05	7.03039e-06	2.84154e-05	2.64757e-05	1.63218e-05	4.18524e-05
	13	0.520413	0.84926	0.978744	0.961223	0.848073	0.881092	0.794984	0.951683	0.963619	0.852508	0.829756	0.842705	0.716937	0.645929	0.699972	0.802556	0.629978	0.68138	0.732354	0.832661	0.782084	0.596499	0.72562	0.865664	0.815758	0.830332	0.693399	0.621237	0.315093	0.138828	0.210692	0.0509735	0.00651553	0.0152973	0.00306949	0.00410973	0.0104793	0.00190755	0.000955812	0.000387579	6.10446e-05	0.000102045	0.0004246	5.67613e-05	3.40629e-06	8.73181e-06	4.93876e-05	1.75342e-05
	14	0.189841	0.219741	0.0290074	0.155627	0.321299	0.494748	0.275629	0.337749	0.689416	0.854097	0.960203	0.924752	0.879444	0.980664	0.784656	0.464065	0.517013	0.288163	0.203804	0.137552	0.106654	0.0584105	0.0120737	0.014485	0.00393611	0.000416195	1.75952e-05	7.49622e-06	3.61246e-06	5.50204e-06	1.69349e-06	2.37966e-07	4.32926e-08	1.44085e-09	1.50772e-09	1.10125e-09	9.2912e-09	3.00556e-07	5.86956e-07	1.22219e-07	9.11674e-09	1.00753e-08	1.16255e-08	1.19834e-09	9.22504e-10	1.83284e-08	1.03613e-07	1.94805e-06
	15	0.0865601	0.154634	0.211595	0.278738	0.342966	0.148356	0.201334	0.132071	0.170225	0.210718	0.20974	0.224831	0.121774	0.118974	0.0574862	0.0485884	0.0821177	0.0860404	0.0666383	0.206957	0.188803	0.135352	0.141347	0.103549	0.0980601	0.0815562	0.0953752	0.138223	0.0703663	0.0345576	0.0228904	0.0435622	0.035617	0.0548269	0.0779526	0.0411354	0.0172266	0.0148277	0.0182547	0.0103273	0.00550119	0.00251787	0.0087826	0.00796843	0.00246516	0.0023162	0.00217762	0.0059288
	16	0.343423	0.331056	0.216858	0.253317	0.396485	0.651033	0.543194	0.333501	0.555281	0.670179	0.499193	0.293256	0.260948	0.35308	0.642986	0.667106	0.654889	0.386334	0.208617	0.285704	0.227771	0.258394	0.238848	0.485001	0.375994	0.3504	0.188842	0.144232	0.081304	0.0711654	0.117253	0.0862108	0.0196756	0.0168526	0.0124816	0.00788764	0.00602766	0.0195273	0.00995037	0.0146705	0.0371115	0.0284899	0.0107296	0.000920841	0.00387026	0.002272	0.00337323	0.00565114
	17	0.806214	0.914346	0.767962	0.605056	0.317433	0.126687	0.0441647	0.102249	0.144684	0.24931	0.395922	0.219767	0.132372	0.114116	0.332988	0.424849	0.59091	0.742044	0.731936	0.852492	0.882748	0.973736	0.824303	0.94982	0.789176	0.416749	0.273316	0.325911	0.120737	0.0764395	0.0896975	0.0719817	0.0986469	0.0762097	0.0582414	0.0314707	0.020024	0.0807994	0.0911074	0.058477	0.0593153	0.0255493	0.0370295	0.00586677	0.00237277	0.00623633	0.00248728	0.000843717
	18	0.97636	0.981725	0.969796	0.977615	0.980827	0.930716	0.978286	0.921108	0.910991	0.974546	0.939425	0.975959	0.997035	0.99578	0.94993	0.956866	0.928525	0.879378	0.860155	0.820503	0.836685	0.801596	0.734185	0.562546	0.514139	0.334412	0.249811	0.061425	0.0980059	0.0889817	0.0766411	0.272832	0.628422	0.642669	0.708506	0.898375	0.996433	0.998031	0.932254	0.696075	0.341843	0.216043	0.15277	0.099571	0.0140774	0.0105399	0.00412166	0.00188828
	19	0.357337	0.778837	0.3504	0.465809	0.666426	0.466361	0.404631	0.0820607	0.146497	0.581401	0.559127	0.584304	0.467319	0.101202	0.12404	0.505198	0.403304	0.391412	0.264174	0.305609	0.371077	0.200801	0.393724	0.634443	0.247377	0.290469	0.573181	0.629393	0.374969	0.62427	0.901589	0.441281	0.465636	0.634388	0.591636	0.364666	0.739392	0.799206	0.670389	0.495744	0.43933	0.330582	0.203112	0.0540724	0.0627907	0.0235393	0.00589549	0.0140255
	20	0.421306	0.393112	0.379973	0.255948	0.382985	0.401322	0.480031	0.447809	0.577973	0.584367	0.732156	0.622807	0.564607	0.518105	0.700909	0.582402	0.539345	0.46366	0.506323	0.622624	0.702822	0.799906	0.694249	0.633017	0.627658	0.652666	0.886721	0.685703	0.646363	0.449362	0.439243	0.696172	0.696172	0.805751	0.595113	0.630475	0.620997	0.739078	0.662499	0.485061	0.485061	0.579845	0.579845	0.460758	0.133933	0.133933	0.133933	0.00309987
	21	0.614271	0.685748	0.691653	0.805322	0.806265	0.73819	0.894175	0.92715	0.8017	0.843957	0.845053	0.759287	0.564941	0.759934	0.658775	0.548683	0.476865	0.738916	0.624024	0.598507	0.718553	0.689417	0.703656	0.734515	0.696741	0.925092	0.8683	0.938758	0.732394	0.890518	0.829115	0.547573	0.259523	0.157461	0.107696	0.0505466	0.0673526	0.127248	0.0359432	0.01997	0.0176595	0.0172453	0.0167594	0.0170585	0.0158998	0.019076	0.00782975	0.00841603
	22	0.720393	0.747407	0.747398	0.73969	0.803018	0.803018	0.781353	0.768229	0.697049	0.557452	0.499756	0.543891	0.471145	0.471145	0.452041	0.571791	0.687646	0.672374	0.672374	0.610231	0.457789	0.302777	0.195546	0.154454	0.489099	0.489099	0.51645	0.598454	0.51645	0.77724	0.77724	0.569123	0.490123	0.415836	0.601924	0.649319	0.553461	0.769659	0.836094	0.919147	0.923844	0.923844	0.923844	0.87831	0.87831	0.87831	0.845279	0.906096
	23	0.743238	0.823457	0.786796	0.721635	0.620789	0.622337	0.758835	0.690585	0.310994	0.278922	0.276348	0.116906	0.0353216	0.0410169	0.0505092	0.0545884	0.0528863	0.0234923	0.0121909	0.0116652	0.0144881	0.0195215	0.00678455	0.0336844	0.0210899	0.0138696	0.0185111	0.0270963	0.0351858	0.017857	0.0274958	0.048079	0.0280023	0.0293783	0.0040972	0.00467908	0.000658129	0.000291827	0.000614938	0.00219975	0.00113801	0.00170893	0.0044532	0.0154509	0.013526	0.00726375	0.00491655	0.00521013
	24	0.496211	0.610739	0.330072	0.256386	0.284264	0.14186	0.0735	0.087766	0.377402	0.376499	0.380745	0.337803	0.264468	0.462131	0.476312	0.479568	0.700633	0.699845	0.791494	0.595649	0.441082	0.381285	0.535612	0.30661	0.141806	0.279632	0.2335	0.110264	0.103239	0.0330114	0.0401143	0.0198299	0.00288035	0.00952409	0.00334375	0.00165372	0.000426719	1.55272e-05	4.31027e-05	0.000165709	0.000182441	9.55607e-05	0.000158194	0.000463803	0.00158016	0.000169632	0.000796835	0.0018573
	25	0.433788	0.324288	0.373003	0.252849	0.505211	0.606099	0.447654	0.39393	0.130577	0.136226	0.258812	0.32035	0.305656	0.524241	0.438686	0.490113	0.652173	0.838169	0.749621	0.896193	0.830762	0.596498	0.672995	0.569529	0.491463	0.329814	0.238109	0.185745	0.15936	0.122883	0.105601	0.0597698	0.0412928	0.0256585	0.0185686	0.00984133	0.0125817	0.00421259	0.00237327	0.000582704	0.000187329	0.000338602	1.14075e-05	7.03039e-06	2.84154e-05	2.64757e-05	1.63218e-05	4.18524e-05
	26	0.185999	0.1775	0.527072	0.623441	0.576701	0.794446	0.62368	0.271907	0.251517	0.602234	0.467303	0.500774	0.519797	0.361229	0.716976	0.720945	0.711371	0.797141	0.784535	0.70873	0.948307	0.933428	0.813566	0.720034	0.541949	0.408293	0.463174	0.389548	0.148602	0.112995	0.305894	0.197245	0.0579103	0.0280851	0.0241331	0.0371929	0.0557144	0.0338967	0.0227027	0.0475577	0.0128111	0.00429694	0.0139334	0.0193173	0.00976432	0.0494594	0.0196806	0.0191844
	27	0.154269	0.0837549	0.0822086	0.0802847	0.0732712	0.0850284	0.0368586	0.0943297	0.0718696	0.0450646	0.0354716	0.0939766	0.175395	0.144796	0.0761566	0.0742599	0.0829734	0.042429	0.0444566	0.0751581	0.115229	0.0874909	0.0569873	0.0580595	0.0755545	0.0530757	0.0473097	0.0182327	0.026544	0.0802016	0.0859114	0.120851	0.089938	0.177461	0.292638	0.327997	0.310517	0.342481	0.35424	0.177725	0.0469868	0.0515951	0.0791308	0.0637085	0.121897	0.126132	0.130577	0.170291
	28	0.709818	0.682643	0.58452	0.607687	0.554867	0.546202	0.342697	0.183531	0.127714	0.0822076	0.239664	0.222748	0.13186	0.170951	0.386414	0.185798	0.32362	0.354632	0.206675	0.351823	0.317709	0.33907	0.401295	0.499193	0.539923	0.423014	0.598081	0.510108	0.205768	0.124267	0.343791	0.311647	0.267956	0.403927	0.070953	0.135051	0.26475	0.537622	0.207151	0.348922	0.17633	0.176536	0.195886	0.170495	0.412751	0.443131	0.176111	0.0621834
	29	0.716635	0.787433	0.642687	0.598331	0.572485	0.499295	0.430648	0.543117	0.559771	0.36836	0.409175	0.398227	0.407422	0.400198	0.379178	0.317652	0.360785	0.314938	0.381928	0.370902	0.294004	0.254629	0.256894	0.19619	0.240354	0.2979	0.16056	0.111813	0.088447	0.0500231	0.0436487	0.0930582	0.124094	0.110922	0.0822111	0.0937813	0.0813465	0.055411	0.0439036	0.0344894	0.021129	0.0272577	0.012674	0.016051	0.0213938	0.0122336	0.0127483	0.00981181
	30	0.8281	0.846797	0.888772	0.91043	0.944209	0.956303	0.959512	0.555913	0.768433	0.563516	0.359831	0.713388	0.737405	0.565891	0.410392	0.368045	0.122259	0.0421104	0.00611084	0.00191886	0.00032995	2.32178e-06	5.4056e-09	1.25201e-09	1.17809e-11	4.10227e-13	1.73007e-14	2.63442e-16	4.56512e-17	7.43231e-21	1.14519e-24	3.51628e-27	2.30089e-30	5.74452e-31	8.88275e-32	2.40235e-32	3.01017e-32	1.20581e-32	4.79555e-34	2.3482e-36	6.92198e-38	9.7894e-35	1.82881e-32	2.82608e-33	3.15302e-37	1.49735e-39	3.93568e-40	3.18805e-38
	31	0.984232	0.999149	0.96051	0.941386	0.966462	0.711656	0.772505	0.689136	0.62431	0.356019	0.432444	0.286803	0.28781	0.286984	0.15913	0.10877	0.122003	0.144883	0.138448	0.156775	0.311933	0.268502	0.486845	0.382428	0.775218	0.704616	0.904477	0.78024	0.595359	0.550775	0.463847	0.882926	0.60135	0.455034	0.427511	0.423132	0.301777	0.240512	0.399333	0.279243	0.282592	0.266336	0.0828362	0.0838107	0.0627529	0.0231904	0.00781005	0.0272248
	32	0.721982	0.724515	0.705958	0.615797	0.561648	0.602608	0.753564	0.933317	0.868403	0.900982	0.881705	0.966998	0.976438	0.956531	0.930375	0.870925	0.870803	0.70065	0.652242	0.645068	0.540895	0.796087	0.710351	0.627894	0.606211	0.60567	0.68167	0.69732	0.802431	0.783424	0.715952	0.862521	0.907572	0.871842	0.846628	0.896077	0.907353	0.772838	0.668108	0.627721	0.551649	0.473688	0.450062	0.269384	0.35289	0.392717	0.239366	0.235256
	33	0.647267	0.695099	0.640434	0.249248	0.120827	0.130964	0.0789269	0.0586578	0.0743291	0.064317	0.0483763	0.0576502	0.0654622	0.0573858	0.0340479	0.0271696	0.0600293	0.0740351	0.0543141	0.0523558	0.0975697	0.0737184	0.0217445	0.108575	0.183949	0.327747	0.161425	0.176398	0.135779	0.135717	0.0799615	0.0693204	0.167155	0.188637	0.268589	0.187986	0.0575273	0.058068	0.126033	0.24932	0.248844	0.387341	0.463472	0.351978	0.360083	0.348565	0.660857	0.7552
	34	0.677117	0.667818	0.707616	0.371423	0.460834	0.42255	0.499933	0.457387	0.441999	0.35339	0.283594	0.299479	0.151524	0.0774318	0.042474	0.0911757	0.0688762	0.0641747	0.101286	0.221381	0.179517	0.15111	0.128538	0.248191	0.2049	0.384564	0.386028	0.264009	0.309217	0.306801	0.269009	0.359807	0.319877	0.595872	0.617924	0.449359	0.431944	0.146882	0.146979	0.184046	0.217312	0.112604	0.145854	0.13083	0.109493	0.0619421	0.0598741	0.102814
	35																							0.392206	0.392206	0.392206	0.392206	0.392206	0.392206	0.392206	0.392206	0.392206	0.392206	0.112821	0.0196561	0.0405686	0.0598381	0.00926976	0.00881047	0.00620627	0.0130564	0.017352	0.0191783	0.0399613	0.0180533	0.0140343	0.0192695	0.00666643	0.00216386
	36	0.336439	0.574703	0.500605	0.362049	0.545367	0.303684	0.550351	0.864398	0.83698	0.940398	0.917915	0.873022	0.861894	0.790319	0.573537	0.503544	0.484162	0.424797	0.301317	0.508228	0.548925	0.368785	0.189992	0.100783	0.118024	0.0532788	0.097258	0.0838546	0.104354	0.0689241	0.0893009	0.101122	0.0716393	0.0508973	0.179848	0.290076	0.528539	0.661402	0.606581	0.67693	0.73189	0.835688	0.909193	0.671992	0.546464	0.368407	0.398061	0.253687
	37	0.71521	0.767363	0.593189	0.46468	0.592737	0.463391	0.342053	0.453206	0.856113	0.858224	0.984025	0.975871	0.897111	0.899366	0.870601	0.889462	0.911899	0.977376	0.960983	0.9086	0.5022	0.193595	0.318578	0.500401	0.527788	0.502969	0.264375	0.183328	0.239196	0.122868	0.191456	0.194974	0.243405	0.173637	0.127866	0.0486984	0.0399387	0.0185615	0.00706577	0.00312305	0.00432684	0.00316105	0.00579061	0.00474477	0.00725766	0.0374174	0.0211975	0.0600137
	38	0.793583	0.80777	0.778112	0.755768	0.637775	0.72339	0.813788	0.702518	0.666454	0.772601	0.684066	0.439149	0.379034	0.299534	0.551158	0.56619	0.8578	0.875548	0.805178	0.915321	0.937841	0.906301	0.920408	0.782932	0.667595	0.691454	0.576826	0.682903	0.679516	0.569176	0.285511	0.234878	0.131509	0.170661	0.0824696	0.177082	0.204524	0.300024	0.18238	0.159955	0.104118	0.0702283	0.0666171	0.0539509	0.116998	0.130715	0.203496	0.394375
	39	0.0189547	0.00262415	0.0213929	0.0147035	0.0144117	0.0112544	0.0156146	0.0287358	0.174714	0.23893	0.591271	0.61688	0.663481	0.400667	0.327465	0.292381	0.171948	0.182345	0.290222	0.225481	0.213499	0.239714	0.169612	0.225279	0.19452	0.340852	0.374407	0.428783	0.306323	0.363406	0.220315	0.126921	0.170263	0.184111	0.172227	0.0865771	0.0296844	0.025295	0.00556164	0.00703673	0.0015	0.00075297	5.28847e-05	8.97158e-05	6.92637e-05	2.25688e-05	4.78956e-06	2.347e-06
	40	0.322709	0.0985102	0.241123	0.128212	0.255608	0.1966	0.190218	0.147161	0.0756694	0.0784337	0.118983	0.177323	0.218835	0.27149	0.244645	0.499177	0.487923	0.190438	0.262816	0.43841	0.369979	0.137799	0.182976	0.265768	0.30629	0.505681	0.68586	0.653045	0.389454	0.309617	0.312212	0.360164	0.195892	0.275397	0.318242	0.67423	0.690247	0.426375	0.609118	0.581249	0.590489	0.388838	0.282721	0.490921	0.333227	0.209843	0.243439	0.234797
	41	0.362097	0.592684	0.829073	0.822962	0.649039	0.862698	0.807997	0.905892	0.833126	0.887443	0.983852	0.963291	0.92865	0.88425	0.736048	0.541362	0.159729	0.261595	0.232398	0.325247	0.36646	0.270387	0.301857	0.220997	0.239581	0.102581	0.110641	0.299312	0.385273	0.35088	0.267776	0.507881	0.512019	0.60369	0.473828	0.44659	0.568606	0.756498	0.679254	0.743302	0.700347	0.767205	0.287717	0.297068	0.335826	0.183231	0.217269	0.246277
	42	0.405177	0.341105	0.575749	0.347104	0.403466	0.536128	0.788565	0.652667	0.268525	0.103119	0.216821	0.0969794	0.0614482	0.0543896	0.0619503	0.0654715	0.0600598	0.0300589	0.00497213	0.00527386	0.00145741	0.000322297	0.000275401	1.65107e-05	1.56225e-06	1.70209e-05	3.56007e-06	1.72361e-06	3.43271e-07	2.5639e-07	9.38722e-09	1.91583e-08	1.43066e-08	1.05478e-07	4.22423e-07	5.20268e-07	1.42273e-06	3.87382e-06	8.7285e-06	7.91386e-07	1.56806e-07	4.61242e-07	1.26115e-06	0.000105425	0.00018451	6.81555e-05	6.27002e-05	0.001057
	43	0.839184	0.89007	0.937237	0.885475	0.877474	0.862749	0.669237	0.806278	0.555504	0.645273	0.783036	0.747931	0.450671	0.494478	0.526149	0.535468	0.578175	0.681046	0.583438	0.780014	0.941019	0.944804	0.936537	0.913613	0.771246	0.922995	0.973924	0.992193	0.915657	0.692587	0.525381	0.694522	0.600892	0.41124	0.197883	0.3858	0.345244	0.294775	0.162856	0.330372	0.590546	0.428537	0.584387	0.489504	0.5669	0.518712	0.525128	0.339867
	44	0.451154	0.576564	0.585781	0.675007	0.662539	0.646268	0.700926	0.569297	0.462932	0.509704	0.636617	0.579053	0.478214	0.598937	0.547824	0.613353	0.719103	0.672244	0.65146	0.679694	0.7451	0.737429	0.752218	0.827714	0.813073	0.733119	0.815981	0.765616	0.698441	0.705127	0.658357	0.698261	0.674628	0.696708	0.698931	0.555983	0.486812	0.430208	0.29806	0.203301	0.0999325	0.0955903	0.11915	0.0912488	0.0785619	0.0905199	0.0730946	0.0773513
	45	0.245783	0.265572	0.405717	0.299689	0.1931	0.527751	0.50424	0.532957	0.314907	0.250826	0.263775	0.532279	0.562806	0.249671	0.245659	0.237834	0.142357	0.145565	0.159948	0.119294	0.0874551	0.103704	0.452188	0.529031	0.791338	0.581844	0.446885	0.627255	0.622138	0.732359	0.846478	0.304117	0.220682	0.608954	0.692229	0.810107	0.923714	0.897483	0.987877	0.978879	0.971916	0.984155	0.876005	0.760363	0.740538	0.850776	0.912779	0.783424
	46	0.96822	0.878745	0.916815	0.830713	0.66387	0.735951	0.694246	0.799768	0.65298	0.683531	0.477723	0.411964	0.611368	0.757405	0.776283	0.759285	0.862984	0.69552	0.785784	0.830761	0.751352	0.842927	0.694858	0.846288	0.544094	0.486697	0.365936	0.426945	0.748447	0.894082	0.518784	0.380307	0.317983	0.468983	0.647736	0.830328	0.77561	0.795455	0.707004	0.705414	0.739938	0.637454	0.634522	0.444212	0.273071	0.105059	0.130223	0.149689
	47	0.491865	0.542616	0.424381	0.177946	0.208166	0.336482	0.559443	0.38223	0.40887	0.476992	0.609782	0.693102	0.540338	0.447716	0.319001	0.420228	0.36286	0.260101	0.16985	0.165636	0.218865	0.243514	0.178305	0.181067	0.177131	0.153165	0.182555	0.101435	0.0809577	0.114715	0.0914873	0.167968	0.129386	0.093801	0.220161	0.219919	0.171589	0.0670302	0.0326398	0.0281963	0.0127229	0.026152	0.069046	0.0940328	0.0465677	0.0498352	0.0266618	0.0465548
	48	0.848309	0.946157	0.910821	0.469553	0.489284	0.408809	0.703765	0.575392	0.392706	0.318874	0.200184	0.388789	0.424923	0.361692	0.378339	0.503942	0.198388	0.140552	0.290023	0.226793	0.128049	0.0850706	0.0805407	0.056212	0.254775	0.135489	0.127677	0.0857945	0.125887	0.11527	0.14181	0.0860939	0.0571772	0.0601408	0.0845116	0.0342187	0.0720062	0.114007	0.0929025	0.107298	0.0567549	0.0511774	0.0490568	0.0463015	0.0392513	0.0225257	0.0238634	0.00565085
	49	0.669633	0.698621	0.682747	0.567923	0.819925	0.785539	0.772202	0.73203	0.640926	0.502332	0.680521	0.532775	0.647688	0.799679	0.75517	0.930454	0.680733	0.611751	0.534473	0.240659	0.364308	0.212398	0.103317	0.0785629	0.140115	0.0746918	0.149604	0.150535	0.297569	0.243274	0.364611	0.310614	0.62538	0.609003	0.316553	0.570382	0.547064	0.39414	0.251965	0.108342	0.0106782	0.00115601	5.99213e-05	2.73616e-06	7.393e-08	1.30146e-09	2.08826e-10	7.49021e-11
	50	0.835738	0.852462	0.723119	0.778683	0.869589	0.67216	0.450033	0.648836	0.296503	0.31035	0.338312	0.174177	0.181786	0.117289	0.20935	0.394488	0.248119	0.266982	0.367769	0.422259	0.633038	0.514549	0.378722	0.311442	0.155619	0.122074	0.160956	0.205464	0.243681	0.191469	0.325132	0.374996	0.409841	0.188559	0.22301	0.311568	0.208105	0.205086	0.294433	0.218413	0.164923	0.112509	0.115553	0.205725	0.328893	0.323497	0.201963	0.136148
	51	0.16785	0.114123	0.11648	0.133879	0.150165	0.222486	0.314842	0.236594	0.208319	0.179921	0.127336	0.44693	0.503634	0.319531	0.295424	0.659215	0.498771	0.544366	0.729873	0.914106	0.920908	0.863025	0.969435	0.886112	0.798717	0.761688	0.519272	0.494569	0.36031	0.430236	0.286428	0.282117	0.628459	0.463404	0.62236	0.674633	0.649869	0.698636	0.272636	0.250232	0.213888	0.269817	0.304973	0.279993	0.34336	0.2563	0.173273	0.0939964
	52	0.325474	0.232905	0.208572	0.384176	0.419223	0.456604	0.509347	0.763639	0.711618	0.704353	0.87776	0.781203	0.920519	0.904935	0.824931	0.582128	0.429629	0.345551	0.229004	0.366148	0.418173	0.251685	0.303825	0.333194	0.34663	0.59753	0.711076	0.769548	0.620481	0.384367	0.584633	0.482237	0.409436	0.342453	0.411838	0.356353	0.317068	0.270175	0.333072	0.483074	0.42901	0.485689	0.593765	0.493008	0.689311	0.642099	0.424189	0.194193
	53	0.00466043	0.0075358	0.0638909	0.251285	0.0810549	0.344059	0.897516	0.839963	0.828195	0.903011	0.828669	0.626995	0.375191	0.545615	0.3375	0.15255	0.0668231	0.12883	0.35616	0.330162	0.201542	0.0564409	0.0881408	0.300551	0.149079	0.198353	0.317444	0.275461	0.232486	0.226187	0.291669	0.296314	0.270757	0.424872	0.642704	0.76413	0.950366	0.901585	0.76428	0.913754	0.446183	0.65154	0.835359	0.714587	0.621676	0.612526	0.857981	0.320755
	54	0.048308	0.108515	0.102113	0.0347825	0.022773	0.0285327	0.0583964	0.14887	0.0679324	0.077039	0.0595918	0.0676348	0.129794	0.224055	0.469712	0.529154	0.623141	0.640381	0.711841	0.51024	0.587262	0.31532	0.166567	0.34943	0.350317	0.82068	0.886687	0.955711	0.97524	0.97524	0.877204	0.938478	0.934842	0.961648	0.994957	0.985379	0.882997	0.756831	0.577997	0.624432	0.577997	0.732189	0.394485	0.349413	0.183763	0.175363	0.172258	0.0774445
	55	0.00867519	0.011273	0.00796004	0.00520017	0.00341523	0.00198788	0.0520813	0.0766323	0.0390722	0.0661927	0.101492	0.253529	0.168845	0.128436	0.259158	0.0893817	0.262582	0.330984	0.37249	0.331469	0.241981	0.197165	0.140325	0.0878333	0.0347734	0.0412399	0.00608342	0.00996014	0.0884891	0.0369598	0.0188077	0.0145229	0.030849	0.0832942	0.187888	0.236193	0.274687	0.192235	0.262271	0.642602	0.456631	0.364376	0.753031	0.823831	0.752974	0.688498	0.551154	0.640858
	56	0.784447	0.702244	0.671392	0.83596	0.886113	0.686161	0.678762	0.748181	0.799442	0.700114	0.609689	0.623699	0.563633	0.509592	0.600995	0.773865	0.655867	0.772694	0.410269	0.416799	0.415308	0.521973	0.597318	0.437907	0.410477	0.57635	0.353901	0.349127	0.351722	0.169674	0.219475	0.227762	0.224282	0.376327	0.450174	0.19554	0.166724	0.0963097	0.152191	0.151736	0.258742	0.134279	0.106261	0.056846	0.0398029	0.0259555	0.00700186	0.00740289
	57	0.724847	0.74846	0.921687	0.844411	0.843349	0.572847	0.33539	0.476065	0.526241	0.409024	0.422534	0.688241	0.824958	0.715309	0.777728	0.836017	0.977306	0.924143	0.916177	0.988285	0.967317	0.982202	0.963394	0.831991	0.880651	0.933184	0.670685	0.851871	0.772821	0.467481	0.580698	0.371351	0.371351	0.60829	0.412971	0.320031	0.195149	0.0960799	0.174421	0.266219	0.266219	0.115322	0.0765816	0.104192	0.151975	0.0689727	0.168601	0.15244
	58	0.390498	0.280643	0.34376	0.572327	0.660105	0.79205	0.826276	0.945576	0.899428	0.88653	0.903538	0.899979	0.929151	0.993741	0.714801	0.792114	0.63203	0.239288	0.173876	0.310388	0.49669	0.148427	0.353046	0.388402	0.304241	0.205728	0.289359	0.303211	0.203478	0.120604	0.116961	0.0977871	0.13067	0.174069	0.179408	0.192462	0.132986	0.171515	0.0731147	0.0717285	0.0445788	0.144831	0.274037	0.296156	0.517117	0.499121	0.0869403	0.105112
	59	0.576763	0.454653	0.456648	0.45289	0.499931	0.373682	0.230451	0.246933	0.151686	0.271142	0.351468	0.142212	0.176564	0.103172	0.122308	0.0682664	0.0574608	0.0838651	0.1108	0.155805	0.15373	0.152839	0.0992451	0.310019	0.29881	0.277095	0.538172	0.51525	0.563322	0.57853	0.770601	0.932547	0.941289	0.798942	0.786127	0.749061	0.856762	0.925245	0.796189	0.66423	0.570298	0.446369	0.230072	0.177395	0.272443	0.162113	0.391882	0.503338
	60	0.97636	0.981725	0.969796	0.977615	0.980827	0.930716	0.978286	0.921108	0.910991	0.974546	0.939425	0.975959	0.997035	0.99578	0.94993	0.956866	0.928525	0.879378	0.860155	0.820503	0.836685	0.801596	0.734185	0.562546	0.514139	0.334412	0.249811	0.061425	0.0980059	0.0889817	0.0766411	0.272832	0.628422	0.642669	0.708506	0.898375	0.996433	0.998031	0.932254	0.696075	0.341843	0.216043	0.15277	0.099571	0.0140774	0.0105399	0.00412166	0.00188828
	61	0.651162	0.554403	0.324127	0.283686	0.207696	0.19383	0.19383	0.17421	0.144049	0.0741043	0.1692	0.124138	0.0509488	0.075916	0.0333392	0.035411	0.0681929	0.144718	0.300787	0.251466	0.243996	0.504633	0.708838	0.725921	0.807856	0.611265	0.533542	0.315802	0.451369	0.473885	0.331272	0.300904	0.535363	0.311706	0.16012	0.30144	0.205155	0.327772	0.227889	0.271046	0.203397	0.0889476	0.0419781	0.0627394	0.0412501	0.0510628	0.162389	0.136391
	62	0.608584	0.567008	0.379207	0.277547	0.255135	0.215868	0.215868	0.201187	0.263564	0.172018	0.274531	0.225092	0.122513	0.144717	0.167757	0.121719	0.157341	0.346394	0.340543	0.236632	0.163821	0.285785	0.482615	0.587057	0.644989	0.515734	0.337305	0.364226	0.34538	0.391652	0.320945	0.222611	0.312823	0.198481	0.130083	0.168589	0.135315	0.136321	0.221286	0.342389	0.30022	0.218421	0.0960028	0.0751957	0.0612131	0.0683273	0.161975	0.0942537
	63	0.896043	0.867805	0.797927	0.789582	0.786204	0.773973	0.874509	0.763085	0.708545	0.737114	0.781286	0.847364	0.6779	0.567403	0.489201	0.261442	0.177983	0.0581602	0.0864885	0.122799	0.0494358	0.0410783	0.0501702	0.0227382	0.0424292	0.141475	0.0778794	0.0731528	0.107981	0.129058	0.271269	0.317963	0.309807	0.252516	0.176982	0.200773	0.170636	0.254505	0.251508	0.292394	0.289184	0.158193	0.286147	0.241782	0.14672	0.167507	0.118128	0.0534678
	64	0.728833	0.775417	0.735175	0.642138	0.709209	0.939219	0.823	0.843788	0.853615	0.851611	0.869831	0.967359	0.95685	0.915025	0.800996	0.786435	0.937904	0.980983	0.945856	0.700152	0.902698	0.935724	0.591449	0.683593	0.715144	0.667151	0.524327	0.365366	0.542379	0.670443	0.801158	0.796466	0.624248	0.68791	0.660564	0.336124	0.239961	0.520082	0.512314	0.538286	0.469531	0.511527	0.377942	0.169779	0.311318	0.149236	0.226202	0.329225
	65	0.796404	0.684108	0.484931	0.300099	0.314036	0.129574	0.0605772	0.153488	0.0879045	0.187335	0.0985109	0.237208	0.109982	0.134329	0.069902	0.0521648	0.0786184	0.107852	0.137747	0.378251	0.334534	0.233696	0.365596	0.647939	0.535902	0.42612	0.413488	0.419131	0.286897	0.366638	0.468402	0.609662	0.699253	0.81651	0.687579	0.558725	0.737594	0.693581	0.789667	0.545962	0.338239	0.5309	0.38816	0.326635	0.628482	0.589852	0.914715	0.9588
	66	0.95337	0.94759	0.947078	0.937634	0.917659	0.920659	0.874891	0.843082	0.847656	0.832691	0.662653	0.297377	0.30799	0.219573	0.124986	0.180494	0.1895	0.232656	0.279473	0.516564	0.485951	0.507908	0.578539	0.762348	0.783587	0.798099	0.760414	0.689091	0.756066	0.731497	0.656177	0.63412	0.556027	0.561105	0.590306	0.479602	0.346451	0.415493	0.420722	0.7461	0.674356	0.676631	0.748315	0.568972	0.638616	0.648071	0.586795	0.7427
	67	0.556512	0.442047	0.475418	0.703029	0.815959	0.719895	0.681444	0.494817	0.377068	0.362223	0.345343	0.414088	0.59328	0.321942	0.0407785	0.0317232	0.00812326	0.0359612	0.0381703	0.0443532	0.0714245	0.0333534	0.0268986	0.00233229	0.000416075	0.00115432	0.000216057	0.00026029	0.000305692	0.000238346	0.000226441	0.000583134	0.000211884	0.000103851	0.00307936	0.00723632	0.0182309	0.00586823	0.00773402	0.00807529	0.00607014	0.019943	0.0146969	0.0100071	0.00889673	0.00820291	0.0189837	0.0107268
	68	0.529281	0.770558	0.575266	0.626013	0.707443	0.591378	0.528138	0.584495	0.75829	0.722655	0.716659	0.852395	0.887309	0.913598	0.967759	0.989819	0.996633	0.98388	0.988366	0.929583	0.632999	0.484743	0.360857	0.346086	0.35172	0.289861	0.358403	0.268575	0.182659	0.260589	0.31009	0.476392	0.466623	0.729213	0.735027	0.721155	0.644847	0.519315	0.534791	0.631605	0.752202	0.824682	0.926043	0.926157	0.900319	0.955593	0.957015	0.895308
	69	0.357337	0.778837	0.3504	0.465809	0.666426	0.466361	0.404631	0.0820607	0.146497	0.581401	0.559127	0.584304	0.467319	0.101202	0.12404	0.505198	0.403304	0.391412	0.264174	0.305609	0.371077	0.200801	0.393724	0.634443	0.247377	0.290469	0.573181	0.629393	0.374969	0.62427	0.901589	0.441281	0.465636	0.634388	0.591636	0.364666	0.739392	0.799206	0.670389	0.495744	0.43933	0.330582	0.203112	0.0540724	0.0627907	0.0235393	0.00589549	0.0140255
	70	0.496978	0.457385	0.5871	0.523856	0.419661	0.385126	0.235238	0.494865	0.310907	0.215377	0.237264	0.532718	0.177404	0.132415	0.246594	0.416664	0.537774	0.405779	0.344978	0.536372	0.324995	0.355408	0.685926	0.669546	0.842273	0.842472	0.663313	0.698973	0.787277	0.723807	0.692101	0.795556	0.597547	0.359894	0.542599	0.250211	0.151404	0.0303343	0.0285305	0.0684522	0.0472705	0.0286253	0.0285624	0.0326094	0.0549951	0.00848682	0.0108312	0.00486314
	71	0.0865601	0.154634	0.211595	0.278738	0.342966	0.148356	0.201334	0.132071	0.170225	0.210718	0.20974	0.224831	0.121774	0.118974	0.0574862	0.0485884	0.0821177	0.0860404	0.0666383	0.206957	0.188803	0.135352	0.141347	0.103549	0.0980601	0.0815562	0.0953752	0.138223	0.0703663	0.0345576	0.0228904	0.0435622	0.035617	0.0548269	0.0779526	0.0411354	0.0172266	0.0148277	0.0182547	0.0103273	0.00550119	0.00251787	0.0087826	0.00796843	0.00246516	0.0023162	0.00217762	0.0059288
	72	0.574802	0.534963	0.763377	0.799282	0.811594	0.729719	0.82518	0.819744	0.557759	0.591035	0.717168	0.644116	0.755219	0.682585	0.657624	0.908893	0.906772	0.862403	0.842501	0.907199	0.917068	0.607302	0.721318	0.884004	0.718794	0.552222	0.709239	0.892841	0.969317	0.955357	0.950289	0.872723	0.960139	0.85427	0.845166	0.713726	0.68278	0.678669	0.821356	0.77704	0.793963	0.903309	0.837134	0.781544	0.776311	0.785622	0.760988	0.696897
	73	0.625809	0.806694	0.70364	0.884053	0.919717	0.815276	0.702185	0.616366	0.834986	0.931324	0.934785	0.922552	0.884719	0.456761	0.434081	0.293074	0.206501	0.0565144	0.0276876	0.0489898	0.0425494	0.0624892	0.0277509	0.00829984	0.0143502	0.0142504	0.0184525	0.0205823	0.0453136	0.0586051	0.0891569	0.125637	0.285425	0.260582	0.433209	0.526734	0.727873	0.827023	0.738624	0.71406	0.68149	0.916731	0.856527	0.789393	0.961866	0.982856	0.904677	0.666694
	74	0.645782	0.87849	0.811481	0.86946	0.663428	0.708141	0.724127	0.810432	0.907539	0.941628	0.921357	0.88982	0.974428	0.972308	0.985699	0.935066	0.89372	0.949853	0.854927	0.57413	0.815847	0.907077	0.883736	0.810118	0.616644	0.521677	0.276896	0.154488	0.12529	0.115701	0.0814559	0.0410549	0.00659262	0.00594039	0.00864926	0.00620715	0.00207039	0.00253654	0.0013956	0.00237516	0.00681252	0.0061616	0.00526859	0.0115245	0.0173121	0.0176583	0.0339845	0.0373338
	75	0.899653	0.847375	0.80546	0.828435	0.854423	0.854423	0.791306	0.811478	0.702131	0.642865	0.635854	0.563208	0.680921	0.669685	0.569791	0.616973	0.416451	0.306008	0.470278	0.329724	0.292773	0.17835	0.294004	0.0618785	0.0406365	0.0696972	0.0738295	0.115536	0.203541	0.151456	0.331467	0.573969	0.428466	0.367384	0.467747	0.601999	0.84957	0.914273	0.771494	0.901667	0.928207	0.926552	0.829269	0.745356	0.593958	0.576425	0.649049	0.631284
	76	0.520413	0.84926	0.978744	0.961223	0.848073	0.881092	0.794984	0.951683	0.963619	0.852508	0.829756	0.842705	0.716937	0.645929	0.699972	0.802556	0.629978	0.68138	0.732354	0.832661	0.782084	0.596499	0.72562	0.865664	0.815758	0.830332	0.693399	0.621237	0.315093	0.138828	0.210692	0.0509735	0.00651553	0.0152973	0.00306949	0.00410973	0.0104793	0.00190755	0.000955812	0.000387579	6.10446e-05	0.000102045	0.0004246	5.67613e-05	3.40629e-06	8.73181e-06	4.93876e-05	1.75342e-05
	77	0.189841	0.219741	0.0290074	0.155627	0.321299	0.494748	0.275629	0.337749	0.689416	0.854097	0.960203	0.924752	0.879444	0.980664	0.784656	0.464065	0.517013	0.288163	0.203804	0.137552	0.106654	0.0584105	0.0120737	0.014485	0.00393611	0.000416195	1.75952e-05	7.49622e-06	3.61246e-06	5.50204e-06	1.69349e-06	2.37966e-07	4.32926e-08	1.44085e-09	1.50772e-09	1.10125e-09	9.2912e-09	3.00556e-07	5.86956e-07	1.22219e-07	9.11674e-09	1.00753e-08	1.16255e-08	1.19834e-09	9.22504e-10	1.83284e-08	1.03613e-07	1.94805e-06
	78	0.587755	0.517414	0.508871	0.337201	0.284047	0.5273	0.687694	0.510979	0.26388	0.475354	0.360627	0.511959	0.285903	0.229735	0.426364	0.623131	0.510663	0.627416	0.611989	0.507657	0.536324	0.354637	0.460041	0.584987	0.831502	0.787353	0.830936	0.831638	0.387988	0.438743	0.642805	0.797771	0.913377	0.908534	0.935174	0.890184	0.818075	0.965043	0.99087	0.891722	0.793921	0.778958	0.684977	0.492079	0.382131	0.528775	0.688997	0.590855
	79	0.883453	0.973012	0.938258	0.893234	0.83553	0.895595	0.744117	0.53209	0.545301	0.298603	0.447461	0.144246	0.0748386	0.0825378	0.119227	0.139428	0.0829124	0.0894218	0.0871246	0.145656	0.375001	0.140167	0.05608	0.0584672	0.0473319	0.115816	0.215806	0.190784	0.0974541	0.125681	0.151562	0.140566	0.0602762	0.04054	0.024755	0.0255254	0.00170763	0.00220206	0.00263314	0.00228595	0.00414714	0.000873338	0.000841571	0.00356547	0.00595409	0.00889696	0.0100287	0.0137291
	80	0.956529	0.881302	0.924094	0.952736	0.96806	0.969008	0.888389	0.839156	0.514564	0.775168	0.902006	0.932155	0.955216	0.942103	0.763572	0.740579	0.692731	0.67832	0.605667	0.68685	0.872342	0.8788	0.941447	0.966128	0.94726	0.915391	0.78628	0.947755	0.846908	0.931735	0.916336	0.722838	0.752455	0.482467	0.308415	0.150725	0.213907	0.0669868	0.0539388	0.066791	0.0361748	0.0181275	0.0129229	0.0491151	0.135028	0.0975741	0.282917	0.174247
	81	0.541606	0.471526	0.592249	0.640332	0.562343	0.738119	0.631154	0.58684	0.539315	0.568872	0.609386	0.788066	0.693667	0.691462	0.771049	0.330277	0.475851	0.425091	0.481489	0.319549	0.346034	0.504058	0.365412	0.456738	0.557551	0.48521	0.448168	0.510888	0.459855	0.567588	0.381004	0.352431	0.348445	0.360175	0.0871147	0.0508735	0.0261195	0.133016	0.140677	0.104914	0.0426292	0.0403177	0.116066	0.0864704	0.0495551	0.0242728	0.00196125	0.00366662
	82	0.299173	0.32784	0.370645	0.38781	0.640236	0.660051	0.582998	0.674739	0.56889	0.714879	0.664667	0.643658	0.699809	0.659578	0.663977	0.775687	0.730988	0.80605	0.757749	0.752246	0.704688	0.647446	0.444992	0.481376	0.402213	0.385615	0.292176	0.130828	0.221793	0.207859	0.206685	0.188381	0.146252	0.161448	0.1804	0.139598	0.177112	0.0596759	0.0747236	0.0698154	0.0473901	0.0444912	0.0532485	0.0565139	0.0332362	0.0290143	0.0426925	0.0362402
	83	0.68287	0.729927	0.608758	0.641262	0.650559	0.655634	0.725734	0.611904	0.510042	0.724647	0.414389	0.30126	0.19487	0.317262	0.356367	0.326286	0.517668	0.577617	0.68176	0.611674	0.815328	0.873731	0.843698	0.751234	0.885242	0.735412	0.755236	0.71395	0.652293	0.596108	0.584692	0.389722	0.297064	0.267695	0.34386	0.166981	0.132124	0.176259	0.3341	0.40851	0.616525	0.518927	0.534105	0.571206	0.425236	0.548495	0.628533	0.714087
	84	0.614271	0.685748	0.691653	0.805322	0.806265	0.73819	0.894175	0.92715	0.8017	0.843957	0.845053	0.759287	0.564941	0.759934	0.658775	0.548683	0.476865	0.738916	0.624024	0.598507	0.718553	0.689417	0.703656	0.734515	0.696741	0.925092	0.8683	0.938758	0.732394	0.890518	0.829115	0.547573	0.259523	0.157461	0.107696	0.0505466	0.0673526	0.127248	0.0359432	0.01997	0.0176595	0.0172453	0.0167594	0.0170585	0.0158998	0.019076	0.00782975	0.00841603
	85	0.978098	0.863093	0.939073	0.898188	0.646709	0.560944	0.340914	0.361037	0.444245	0.314153	0.503989	0.467578	0.350948	0.393726	0.387965	0.298349	0.431295	0.408059	0.373108	0.200945	0.254936	0.155161	0.334932	0.395394	0.331387	0.208882	0.327426	0.461581	0.596895	0.536246	0.831845	0.841991	0.847411	0.770249	0.941954	0.991499	0.977761	0.821985	0.664141	0.59759	0.617524	0.567355	0.633437	0.506981	0.545725	0.565513	0.761208	0.820768
	86	0.582431	0.66753	0.660118	0.884131	0.732691	0.767261	0.826729	0.913687	0.858922	0.876551	0.858256	0.785752	0.782638	0.733067	0.762145	0.83383	0.87374	0.776762	0.875177	0.922783	0.894576	0.739639	0.436867	0.285063	0.340355	0.318494	0.173308	0.0570926	0.0970278	0.0528397	0.0561201	0.045966	0.0322371	0.011762	0.00108014	0.000329952	0.000602655	0.00038319	0.0005897	0.000397055	0.00023025	0.000415844	0.00049301	0.000979425	0.00697218	0.0111844	0.0218941	0.0519642
	87	0.980841	0.977655	0.977826	0.977058	0.848669	0.906336	0.859065	0.959219	0.873582	0.74566	0.690278	0.559779	0.691589	0.680216	0.890787	0.900839	0.416718	0.521819	0.334175	0.38525	0.367577	0.24807	0.307885	0.466852	0.212828	0.369737	0.304627	0.464261	0.369428	0.731585	0.65517	0.739756	0.734814	0.662521	0.411149	0.313054	0.154552	0.205971	0.107512	0.0717705	0.0361293	0.0154184	0.0127383	0.0139046	0.00327916	0.00509292	0.00122157	0.00307767
	88	0.261742	0.293029	0.733321	0.606311	0.705486	0.914081	0.929353	0.943069	0.74873	0.669751	0.682999	0.495742	0.708841	0.689034	0.596856	0.731449	0.742855	0.727835	0.840613	0.823134	0.726054	0.60076	0.664537	0.837785	0.783197	0.61516	0.373676	0.343316	0.640104	0.670573	0.458261	0.571573	0.757388	0.769814	0.800052	0.88565	0.815139	0.666218	0.478233	0.684202	0.819411	0.713408	0.485755	0.482892	0.366461	0.27041	0.302469	0.181961
	89	0.953035	0.917395	0.955774	0.960901	0.96976	0.988433	0.992522	0.962239	0.830025	0.938707	0.869321	0.905095	0.810757	0.700542	0.775058	0.812368	0.824234	0.734419	0.468661	0.275966	0.365778	0.397641	0.26544	0.142351	0.234009	0.192447	0.276098	0.218227	0.20978	0.139754	0.130802	0.0961009	0.0829593	0.182593	0.108342	0.138405	0.168577	0.154852	0.42336	0.47875	0.269014	0.304099	0.352506	0.516842	0.549888	0.7071	0.755112	0.769722
	90	0.290541	0.393179	0.423266	0.271625	0.240617	0.190778	0.22538	0.227289	0.178195	0.177817	0.0942883	0.151826	0.111219	0.162883	0.152383	0.168942	0.153372	0.18912	0.306225	0.460543	0.456994	0.422497	0.462317	0.638276	0.526791	0.517517	0.514041	0.415695	0.532334	0.468006	0.37834	0.461737	0.481176	0.37081	0.282166	0.267353	0.345816	0.384158	0.278904	0.241994	0.177047	0.135616	0.0921438	0.0383024	0.0411941	0.0181567	0.0330613	0.0304613
	91	0.889274	0.896317	0.90439	0.925878	0.813311	0.868759	0.909019	0.876582	0.824997	0.877711	0.877723	0.829876	0.816821	0.909353	0.952708	0.962558	0.876875	0.814976	0.762075	0.787152	0.804492	0.721662	0.806935	0.747155	0.783583	0.693983	0.607433	0.637349	0.57749	0.618007	0.596892	0.668557	0.581399	0.632702	0.559558	0.657438	0.560656	0.63084	0.709735	0.707372	0.744936	0.639829	0.58031	0.721538	0.769223	0.671739	0.299531	0.284425
	92	0.236138	0.194838	0.132246	0.279069	0.19469	0.251323	0.410973	0.499277	0.466125	0.855741	0.838004	0.927556	0.927556	0.949402	0.981677	0.92761	0.750471	0.813731	0.861231	0.591433	0.607473	0.55593	0.645108	0.928288	0.901442	0.982095	0.986888	0.854698	0.818035	0.9656	0.970328	0.715588	0.715588	0.727127	0.693244	0.672354	0.473817	0.654398	0.490334	0.405781	0.538331	0.693169	0.755727	0.621621	0.642281	0.689973	0.667322	0.794955
	93	0.828325	0.892686	0.790594	0.717131	0.520767	0.529494	0.638748	0.732172	0.622946	0.665228	0.648803	0.591225	0.47609	0.520226	0.635179	0.524292	0.466507	0.419179	0.387133	0.595716	0.341437	0.386047	0.422931	0.479498	0.381173	0.54457	0.382655	0.285309	0.151206	0.123827	0.0586016	0.052803	0.121254	0.161923	0.174101	0.19824	0.1329	0.298359	0.225125	0.266934	0.417323	0.309975	0.404322	0.504172	0.343682	0.472079	0.509959	0.448701
	94	0.851689	0.845498	0.661739	0.669512	0.52593	0.5118	0.780118	0.835953	0.81112	0.808048	0.876958	0.825268	0.693749	0.698364	0.813965	0.837019	0.792674	0.712459	0.469288	0.709613	0.465549	0.374103	0.458534	0.525948	0.566264	0.576096	0.471302	0.434587	0.430491	0.314138	0.179671	0.131366	0.160974	0.286193	0.229059	0.277339	0.141659	0.166675	0.200596	0.192054	0.408001	0.257403	0.308005	0.419478	0.190143	0.229885	0.272169	0.233374
	95	0.313155	0.218997	0.230789	0.566286	0.572281	0.716888	0.73716	0.766293	0.866843	0.829555	0.819041	0.75313	0.772606	0.699774	0.52521	0.690965	0.671516	0.694523	0.674901	0.755641	0.751262	0.479609	0.382773	0.422738	0.499048	0.573303	0.950962	0.930075	0.907231	0.875754	0.746285	0.632148	0.557428	0.316039	0.363197	0.409323	0.468122	0.637082	0.447479	0.536475	0.66058	0.556996	0.370606	0.531952	0.777701	0.816822	0.782288	0.829274
	96	0.965436	0.970161	0.887349	0.97991	0.914008	0.693631	0.689867	0.936209	0.904926	0.792964	0.682712	0.584872	0.578347	0.410701	0.325655	0.318375	0.422058	0.440883	0.605654	0.75562	0.519151	0.32466	0.429403	0.320462	0.00814537	0.0244693	0.00370856	0.00226229	0.000361076	0.00114627	8.00798e-05	3.20359e-05	1.00918e-05	1.82675e-05	4.26282e-06	5.09522e-07	1.79518e-06	2.18757e-07	9.19851e-07	8.26994e-08	1.54482e-07	1.04869e-07	1.69571e-07	3.33571e-08	6.60512e-08	1.8578e-08	7.12995e-09	5.91283e-09
	97	0.612816	0.651301	0.567542	0.270525	0.262063	0.42449	0.36665	0.305928	0.132996	0.144492	0.250384	0.317506	0.3495	0.272766	0.405453	0.251516	0.245059	0.254254	0.229397	0.170937	0.189365	0.185942	0.227548	0.185923	0.127346	0.0787699	0.108315	0.123342	0.115925	0.0977332	0.0718857	0.0694058	0.0464586	0.0492989	0.0481904	0.0219883	0.0260574	0.0332258	0.0626554	0.0423673	0.0944515	0.0804378	0.0461629	0.0462818	0.07488	0.106891	0.080272	0.0465982
	98	0.617495	0.804425	0.685793	0.562649	0.516249	0.338183	0.105932	0.380268	0.337056	0.908043	0.794541	0.671544	0.656092	0.445899	0.513562	0.660436	0.710512	0.761995	0.509749	0.527792	0.359872	0.252424	0.340896	0.288265	0.164763	0.0706356	0.0910057	0.0408338	0.0564654	0.128397	0.405422	0.200956	0.53729	0.616308	0.499127	0.610739	0.457281	0.655239	0.874035	0.928515	0.890565	0.835499	0.793435	0.721401	0.278647	0.234228	0.157544	0.0841919
	99	0.843415	0.938242	0.967512	0.934546	0.978938	0.965686	0.996974	0.999553	0.99716	0.995799	0.994668	0.97006	0.965863	0.936517	0.899247	0.914334	0.634171	0.812124	0.657452	0.595549	0.533423	0.416855	0.276404	0.461818	0.508988	0.380983	0.438635	0.171487	0.104211	0.045571	0.0140658	0.00614714	0.0086294	0.029693	0.0046515	0.00976047	0.0510705	0.0382868	0.0231397	0.0469726	0.120644	0.151634	0.229649	0.11423	0.0575554	0.0156459	0.0125222	0.0187768
	100	0.43978	0.491998	0.604525	0.623617	0.512047	0.334489	0.243025	0.365027	0.352355	0.530688	0.354817	0.40262	0.214909	0.159896	0.170651	0.201469	0.177602	0.120515	0.0903222	0.0777704	0.0607012	0.0234095	0.00626174	0.00768826	0.00260811	0.00231587	0.000721272	0.000340591	0.000733998	0.000694604	0.0012601	0.000930534	0.000448521	0.000961267	0.000175469	8.41837e-05	4.72616e-05	5.99113e-05	0.000183038	0.000110763	0.000463395	0.000644838	0.00125234	0.00435964	0.00273655	0.00100942	0.000933527	0.000671788
	101	0.949621	0.957029	0.975018	0.816117	0.610698	0.726853	0.770034	0.799354	0.829862	0.883928	0.856102	0.655035	0.699665	0.68654	0.752961	0.535137	0.605951	0.514507	0.4924	0.602183	0.34453	0.168974	0.157077	0.118554	0.273741	0.250417	0.323498	0.214519	0.218647	0.211315	0.136145	0.323469	0.357854	0.440161	0.213731	0.208867	0.17335	0.0507286	0.141553	0.0959388	0.183356	0.18809	0.150436	0.0631911	0.128185	0.126457	0.0681222	0.0401075
	102	0.700681	0.704851	0.769207	0.779321	0.663257	0.720841	0.662806	0.609851	0.474744	0.62275	0.760512	0.814112	0.774439	0.713644	0.499241	0.450454	0.374377	0.327481	0.229343	0.0897911	0.14163	0.23227	0.237656	0.0886834	0.0935865	0.115699	0.0942875	0.11323	0.122238	0.0736052	0.0662142	0.176711	0.307415	0.201577	0.232526	0.190028	0.212073	0.256783	0.311189	0.412057	0.468883	0.387163	0.363215	0.459258	0.414767	0.387689	0.494519	0.502713
	103	0.839035	0.931255	0.95208	0.928807	0.810741	0.901449	0.856096	0.927979	0.927159	0.834835	0.640628	0.315182	0.289474	0.418895	0.503919	0.411617	0.0971334	0.170424	0.148024	0.107186	0.139577	0.16099	0.393665	0.405925	0.529992	0.375434	0.289246	0.320653	0.37525	0.360965	0.441258	0.296067	0.255074	0.255992	0.209049	0.355647	0.309902	0.172302	0.332706	0.413564	0.267103	0.196125	0.0970206	0.0192658	0.00893147	0.0063998	0.00378674	0.0030018
	104	0.312265	0.161509	0.105399	0.143494	0.114785	0.179317	0.363126	0.214594	0.126981	0.140807	0.286878	0.10825	0.163677	0.257567	0.231546	0.167518	0.213292	0.108533	0.152263	0.251326	0.405055	0.612237	0.542759	0.528315	0.714158	0.757775	0.793148	0.927392	0.82094	0.690839	0.585359	0.645356	0.664202	0.85998	0.564425	0.569835	0.702285	0.697264	0.311875	0.368031	0.622903	0.559103	0.63825	0.446411	0.326895	0.580801	0.567231	0.444116
	105	0.852284	0.882096	0.810492	0.660371	0.824565	0.920958	0.989376	0.989428	0.989605	0.785665	0.741428	0.803842	0.6076	0.683392	0.656807	0.41234	0.498272	0.400894	0.396554	0.475019	0.455323	0.573011	0.46993	0.313421	0.156447	0.0585825	0.106807	0.086505	0.0523763	0.0618323	0.100914	0.100914	0.418738	0.377469	0.413262	0.447128	0.39324	0.46182	0.468595	0.365712	0.385112	0.239891	0.143219	0.0390054	0.0735568	0.0170347	0.0136222	0.0146911
	106	0.539187	0.431492	0.247494	0.488112	0.395968	0.426577	0.306257	0.175739	0.172995	0.224359	0.226148	0.266804	0.330439	0.366405	0.328091	0.263857	0.110385	0.223186	0.166695	0.198012	0.133728	0.116471	0.116952	0.0645196	0.0446504	0.0320678	0.031908	0.0426963	0.0168961	0.00648529	0.0133774	0.0112916	0.0250583	0.0199708	0.0109431	0.00929505	0.023787	0.00932704	0.0209619	0.0197736	0.0232462	0.0193315	0.00909127	0.0175434	0.0158359	0.0165306	0.00832059	0.0220149
B	DOT Format
		Time (bin #)
	Neuron (#)	1	2	3	4	5	6	7	8	9	10	11	12	13	14	15	16	17	18	19	20	21	22	23	24	25	26	27	28	29	30	31	32	33	34	35	36	37	38	39	40	41	42	43	44	45	46	47	48
p-Values	1	0.332867	0.24441	0.501754	0.644291	0.549724	0.476231	0.613255	0.571777	0.555258	0.312816	0.477729	0.547677	0.452426	0.606675	0.639198	0.859624	0.803329	0.604555	0.573657	0.159719	0.0404631	0.0181717	0.0493035	0.0332656	0.0135155	0.0170963	0.0107813	0.00283154	0.000865839	0.000691607	7.36879e-05	0.000208111	0.000310208	0.00210183	0.00154428	0.000306798	0.00140471	0.00231944	0.0017631	0.00119704	0.000471722	0.000797775	0.000351296	0.00295612	0.00135778	0.0010973	0.000691211	0.0035538
	2	0.924473	0.969552	0.927631	0.968627	0.976051	0.799315	0.900828	0.944911	0.912971	0.821066	0.793837	0.646366	0.764691	0.802202	0.756021	0.600326	0.794214	0.611178	0.71638	0.691956	0.375283	0.469806	0.293703	0.403647	0.0686631	0.194416	0.112066	0.078643	0.037595	0.0634857	0.0184299	0.00628574	0.00183963	0.0048608	0.000768134	7.01283e-05	0.000147867	0.000153143	0.00151046	0.000470137	0.00157531	0.00161547	0.00246263	0.00060815	0.000456336	0.000542605	0.000721487	0.000355897
	3	0.0857094	0.0269652	0.0156901	0.0119357	0.029048	0.0373321	0.0494728	0.0441903	0.109073	0.0592196	0.0426881	0.0514973	0.164667	0.114593	0.149572	0.380861	0.423323	0.73227	0.671172	0.713431	0.648905	0.604427	0.804414	0.892955	0.856606	0.7841	0.789458	0.611616	0.593961	0.311809	0.26051	0.0798489	0.100023	0.101903	0.144143	0.0689921	0.0831479	0.0491343	0.0383162	0.040481	0.0197343	0.0272398	0.0372834	0.0733295	0.167321	0.200409	0.236364	0.349255
	4	0.797735	0.973111	0.9965	0.973154	0.834937	0.919251	0.971849	0.805342	0.960875	0.978249	0.968774	0.959083	0.938949	0.938211	0.848651	0.819285	0.936113	0.92884	0.940714	0.697587	0.580982	0.499267	0.371368	0.181203	0.188504	0.224409	0.0958095	0.0573867	0.0287888	0.0359676	0.00563682	0.00264983	0.00614802	0.0025225	0.00491574	0.000762054	0.000964168	0.00317821	0.00910558	0.00794588	0.0226543	0.0448424	0.0385652	0.0725756	0.0611865	0.08571	0.106475	0.123748
	5	0.550013	0.704627	0.524594	0.341736	0.284599	0.284599	0.285165	0.387696	0.215004	0.351433	0.579089	0.694586	0.718002	0.718002	0.806324	0.806324	0.911967	0.845671	0.745328	0.774854	0.755862	0.849185	0.591514	0.486613	0.223773	0.130371	0.0519915	0.0845438	0.0495461	0.127032	0.04439	0.033996	0.0482694	0.062233	0.213575	0.0998404	0.0258548	0.0698498	0.0413131	0.0372921	0.05305	0.0143775	0.0435655	0.0221418	0.0132517	0.00977923	0.00871323	0.0222441
	6	0.866057	0.849303	0.906285	0.896899	0.816802	0.660924	0.779651	0.605556	0.769716	0.718819	0.723617	0.702839	0.747639	0.501823	0.488095	0.726695	0.717254	0.623231	0.633882	0.707376	0.594913	0.438275	0.389426	0.416952	0.449056	0.424269	0.476179	0.57664	0.406775	0.316919	0.251609	0.172359	0.161741	0.174103	0.204374	0.122691	0.092509	0.0499898	0.0504601	0.0255563	0.00964447	0.017264	0.0157732	0.00464125	0.00225886	0.00527169	0.00146136	0.000858622
	7	0.00736632	0.0159089	0.0195844	0.100991	0.194363	0.182189	0.19857	0.199762	0.161491	0.0821434	0.159421	0.192953	0.0627786	0.0319605	0.0323108	0.0182263	0.0119579	0.0365692	0.0481066	0.0601216	0.0919746	0.052186	0.0513148	0.060156	0.0348339	0.0379689	0.0363824	0.121582	0.144901	0.193041	0.0988369	0.113829	0.20549	0.116856	0.164073	0.276179	0.218732	0.125055	0.403254	0.440286	0.483865	0.20978	0.163634	0.150429	0.15838	0.0837004	0.0390659	0.026693
	8	0.986646	0.989284	0.985814	0.987026	0.962188	0.983866	0.995945	0.973848	0.99997	0.999582	0.997078	0.997079	0.988591	0.97151	0.924747	0.942865	0.834137	0.948049	0.951484	0.981797	0.998281	0.993497	0.942915	0.728185	0.861884	0.876314	0.813458	0.474007	0.687815	0.580841	0.565671	0.562898	0.542731	0.462655	0.115196	0.0452903	0.0383446	0.0512796	0.0550938	0.0466714	0.0276457	0.0282924	0.0110784	0.0126772	0.0604799	0.0510926	0.113077	0.150523
	9	0.962749	0.765698	0.520249	0.349115	0.64278	0.532215	0.482602	0.692756	0.861727	0.892743	0.939167	0.816407	0.605651	0.571935	0.697205	0.463527	0.533503	0.820158	0.586464	0.346895	0.23418	0.375731	0.418095	0.463906	0.188702	0.169069	0.186271	0.172162	0.0772639	0.0261202	0.0257477	0.035292	0.0132457	0.0244956	0.00335857	0.00267013	0.00199104	0.0028941	0.000865853	4.1283e-05	0.000222528	0.00038256	0.00124208	0.000829244	0.00243663	0.000285201	0.000166839	2.97188e-05
	10	0.797889	0.806993	0.836052	0.826051	0.889718	0.993481	0.999388	0.992062	0.996746	0.956183	0.892908	0.938833	0.9066	0.716753	0.376248	0.19401	0.194296	0.272332	0.310233	0.129584	0.188377	0.0675452	0.0217972	0.0146274	0.00469017	0.0047547	0.00224456	0.000608595	0.000379397	5.38912e-05	6.98294e-07	7.07661e-07	2.14843e-08	3.75965e-08	4.2688e-09	1.43968e-09	7.51228e-11	1.19648e-10	2.86896e-12	1.40624e-12	2.62641e-14	3.88055e-14	2.34562e-13	1.1859e-14	4.68555e-16	3.3324e-17	1.08153e-17	1.86089e-16
	11	0.170877	0.186	0.183991	0.30745	0.337027	0.423564	0.505406	0.74068	0.649074	0.702491	0.693614	0.769391	0.644498	0.825215	0.584354	0.78343	0.631659	0.683243	0.794957	0.819926	0.782819	0.801665	0.753352	0.50882	0.509237	0.885439	0.735793	0.635271	0.69311	0.22449	0.351241	0.13358	0.0443715	0.0958609	0.0173253	0.0382988	0.00373922	0.000442267	0.00119948	0.00367502	0.00522142	0.00467463	0.00158367	0.00557935	0.0140273	0.00114679	0.00756473	0.00285835
	12	0.553312	0.360081	0.269097	0.194923	0.290446	0.39984	0.322856	0.27493	0.174027	0.160963	0.175538	0.196985	0.135834	0.259754	0.162585	0.209698	0.0766997	0.137044	0.1705	0.167783	0.252641	0.286315	0.295751	0.417821	0.339318	0.186847	0.111674	0.0893431	0.107736	0.0734403	0.0474798	0.00854357	0.00959857	0.0280201	0.03898	0.0330935	0.0742797	0.0348481	0.0348881	0.0135116	0.00638503	0.00777379	0.00255867	0.00217934	0.00355588	0.0029951	0.00472667	0.00723347
	13	0.636587	0.73689	0.882674	0.900094	0.577997	0.611802	0.342733	0.531527	0.561096	0.547288	0.74592	0.776007	0.592891	0.367233	0.583379	0.531042	0.636497	0.755172	0.837208	0.546078	0.563679	0.505121	0.400115	0.839493	0.803432	0.694543	0.43413	0.331023	0.199989	0.0560298	0.0415677	0.00798908	0.0121501	0.0103586	0.00072511	0.00176605	0.00761618	0.00228314	0.00124606	0.00115721	0.000136539	0.000338114	0.00195102	0.00135657	0.00047206	0.00207044	0.00798301	0.00572629
	14	0.0684027	0.0322787	0.0033168	0.0971916	0.260628	0.242602	0.131377	0.161639	0.384771	0.532287	0.759629	0.649096	0.798527	0.863199	0.726665	0.441875	0.424043	0.190001	0.233364	0.317537	0.391772	0.185807	0.0579209	0.071275	0.242247	0.0610918	0.00791999	0.0100008	0.0437317	0.0929877	0.0494521	0.0309565	0.0141518	0.0147995	0.0118245	0.0126045	0.0400472	0.159852	0.146962	0.14326	0.0696736	0.0694336	0.0428552	0.012854	0.00285931	0.0139623	0.0274529	0.102114
	15	0.568452	0.726447	0.734259	0.887078	0.861753	0.767717	0.766518	0.854142	0.791453	0.772593	0.846516	0.910093	0.856684	0.870446	0.826255	0.648868	0.811761	0.670272	0.663488	0.89905	0.883032	0.744716	0.866111	0.750655	0.686626	0.65077	0.519894	0.676429	0.754956	0.681726	0.585574	0.765658	0.548958	0.500259	0.538588	0.610969	0.577307	0.628732	0.659535	0.589712	0.59229	0.526816	0.682333	0.667023	0.413293	0.370113	0.410234	0.364255
	16	0.396515	0.522042	0.417948	0.465768	0.353147	0.404571	0.631396	0.264716	0.46492	0.696576	0.555948	0.565295	0.489715	0.508437	0.601854	0.762083	0.260792	0.225512	0.442841	0.484282	0.510901	0.427019	0.446321	0.68638	0.486332	0.445473	0.37708	0.287471	0.35253	0.417168	0.274435	0.286515	0.126558	0.0989223	0.103188	0.0160652	0.0133516	0.028537	0.00749974	0.0155499	0.0166025	0.00612903	0.0005329	0.00012039	0.000366492	0.000341446	0.000616253	0.00122983
	17	0.0242589	0.134781	0.161244	0.0903147	0.00948883	0.00433837	0.00521443	0.0240421	0.0332868	0.0190743	0.0400629	0.0939694	0.0601755	0.0418037	0.129527	0.208177	0.346665	0.331945	0.529387	0.62846	0.73659	0.744622	0.690709	0.546175	0.340364	0.365378	0.289808	0.429393	0.192361	0.0796895	0.031142	0.044966	0.0471768	0.0193946	0.0228296	0.022467	0.0167143	0.0440777	0.110941	0.0544277	0.0606771	0.0749232	0.178843	0.114047	0.133941	0.0630767	0.0336862	0.0153304
	18	0.881256	0.809242	0.92431	0.881922	0.89373	0.938914	0.987641	0.927514	0.906322	0.89718	0.963594	0.983409	0.893498	0.699743	0.755542	0.693736	0.623997	0.549258	0.386022	0.267187	0.403357	0.26148	0.25261	0.227046	0.246005	0.114898	0.0970905	0.0712559	0.0649296	0.0754067	0.060282	0.0682003	0.12194	0.0801431	0.0808146	0.131794	0.299142	0.393452	0.575533	0.611857	0.648836	0.697352	0.718352	0.721005	0.379387	0.337934	0.343237	0.262778
	19	0.578048	0.531528	0.555743	0.510078	0.527412	0.534844	0.541515	0.665949	0.889951	0.898805	0.665051	0.792346	0.837346	0.500899	0.679622	0.872886	0.773301	0.736241	0.666077	0.650452	0.757535	0.403208	0.55467	0.593501	0.442665	0.363729	0.524095	0.505641	0.3524	0.28059	0.280598	0.530241	0.303289	0.553075	0.529265	0.689246	0.816252	0.83095	0.680321	0.691333	0.819877	0.893142	0.712419	0.554465	0.5898	0.365734	0.155267	0.253729
	20	0.493088	0.383754	0.47568	0.479426	0.462003	0.472485	0.54307	0.565196	0.558161	0.533516	0.699357	0.699357	0.656131	0.730496	0.811173	0.813719	0.743408	0.654801	0.700178	0.763265	0.754555	0.873681	0.873681	0.873681	0.796936	0.869057	0.899241	0.619332	0.569838	0.569838	0.522625	0.522625	0.522625	0.545054	0.456785	0.46887	0.481753	0.481753	0.688171	0.766598	0.766598	0.68462	0.68462	0.720683	0.40264	0.40264	0.40264	0.178271
	21	0.50607	0.485796	0.524049	0.453149	0.441558	0.528771	0.641501	0.759561	0.654072	0.654072	0.529755	0.53635	0.707599	0.731195	0.84364	0.85723	0.85723	0.916353	0.753802	0.711131	0.595635	0.333325	0.272612	0.272612	0.272612	0.36959	0.0589383	0.0589383	0.0533879	0.140553	0.242153	0.222434	0.336428	0.36516	0.36516	0.36516	0.662468	0.662468	0.598149	0.572083	0.578376	0.624461	0.627479	0.679767	0.574867	0.259158	0.0732532	0.0327656
	22	0.690309	0.712337	0.714911	0.707797	0.725247	0.725247	0.666558	0.60789	0.536455	0.42692	0.42692	0.438549	0.438549	0.438549	0.438549	0.454301	0.454301	0.477844	0.477844	0.404402	0.275329	0.204029	0.114116	0.0726001	0.0761231	0.0761231	0.190792	0.481914	0.190792	0.403804	0.403804	0.145936	0.157231	0.157231	0.255361	0.356224	0.356224	0.404667	0.344475	0.353007	0.451342	0.451342	0.451342	0.402094	0.402094	0.402094	0.402094	0.402094
	23	0.612242	0.722301	0.774521	0.258865	0.199485	0.199485	0.403219	0.322932	0.296816	0.276644	0.28546	0.153716	0.0795628	0.0662787	0.0418227	0.0146795	0.0347132	0.0293128	0.0387708	0.0300855	0.0305777	0.0268077	0.0270648	0.186337	0.0995696	0.050248	0.0279508	0.0344176	0.0126821	0.00571712	0.00336463	0.00696356	0.00160063	0.000321586	2.77793e-05	0.000200296	0.00017277	0.000577006	0.000652788	0.000738246	0.000314995	0.000543829	0.00122153	0.00172665	0.00226762	0.000981181	0.000820887	0.00163287
	24	0.170877	0.186	0.183991	0.30745	0.337027	0.423564	0.505406	0.74068	0.649074	0.702491	0.693614	0.769391	0.644498	0.825215	0.584354	0.78343	0.631659	0.683243	0.794957	0.819926	0.782819	0.801665	0.753352	0.50882	0.509237	0.885439	0.735793	0.635271	0.69311	0.22449	0.351241	0.13358	0.0443715	0.0958609	0.0173253	0.0382988	0.00373922	0.000442267	0.00119948	0.00367502	0.00522142	0.00467463	0.00158367	0.00557935	0.0140273	0.00114679	0.00756473	0.00285835
	25	0.553312	0.360081	0.269097	0.194923	0.290446	0.39984	0.322856	0.27493	0.174027	0.160963	0.175538	0.196985	0.135834	0.259754	0.162585	0.209698	0.0766997	0.137044	0.1705	0.167783	0.252641	0.286315	0.295751	0.417821	0.339318	0.186847	0.111674	0.0893431	0.107736	0.0734403	0.0474798	0.00854357	0.00959857	0.0280201	0.03898	0.0330935	0.0742797	0.0348481	0.0348881	0.0135116	0.00638503	0.00777379	0.00255867	0.00217934	0.00355588	0.0029951	0.00472667	0.00723347
	26	0.804605	0.304043	0.452192	0.672189	0.710215	0.87428	0.82627	0.643571	0.784248	0.765428	0.637967	0.403002	0.405354	0.312747	0.740659	0.589006	0.666373	0.804739	0.737564	0.883437	0.953318	0.770525	0.843867	0.751799	0.937406	0.427709	0.731164	0.611734	0.714983	0.581792	0.761427	0.665328	0.443045	0.342059	0.310897	0.364455	0.418136	0.272804	0.270648	0.177513	0.268313	0.277067	0.311332	0.203218	0.0599764	0.0953473	0.0305368	0.0846128
	27	0.210988	0.189194	0.2762	0.408449	0.460362	0.458861	0.243841	0.4421	0.371133	0.291145	0.215695	0.429884	0.569706	0.63478	0.362485	0.409573	0.32193	0.241916	0.25211	0.296458	0.285261	0.280365	0.304623	0.158823	0.211514	0.211904	0.340858	0.204812	0.23453	0.40226	0.377812	0.472575	0.463584	0.6516	0.721841	0.661995	0.677508	0.553031	0.524612	0.385504	0.160372	0.260076	0.277099	0.27053	0.339013	0.399088	0.340223	0.454971
	28	0.315276	0.567002	0.518839	0.645122	0.735851	0.570445	0.666235	0.512353	0.552534	0.567853	0.651557	0.562584	0.645503	0.460724	0.398581	0.215679	0.325955	0.143175	0.0748926	0.241048	0.0991806	0.048101	0.102519	0.223172	0.130697	0.207076	0.435552	0.210414	0.111117	0.0809468	0.197933	0.222047	0.166608	0.214975	0.0973049	0.316439	0.133776	0.122471	0.130502	0.229405	0.262444	0.300389	0.336545	0.182743	0.110654	0.0736992	0.0200419	0.0107585
	29	0.82468	0.87343	0.775929	0.742354	0.754954	0.670148	0.557412	0.697207	0.796269	0.777523	0.741186	0.731252	0.751084	0.848493	0.831849	0.80179	0.798437	0.756256	0.831192	0.867932	0.773671	0.578101	0.611339	0.451077	0.614137	0.700677	0.500704	0.46004	0.390824	0.28117	0.333849	0.381575	0.349864	0.318562	0.213209	0.214036	0.218765	0.234637	0.19304	0.184292	0.186025	0.265992	0.130349	0.144448	0.148276	0.0891301	0.100185	0.0996258
	30	0.797889	0.806993	0.836052	0.826051	0.889718	0.993481	0.999388	0.992062	0.996746	0.956183	0.892908	0.938833	0.9066	0.716753	0.376248	0.19401	0.194296	0.272332	0.310233	0.129584	0.188377	0.0675452	0.0217972	0.0146274	0.00469017	0.0047547	0.00224456	0.000608595	0.000379397	5.38912e-05	6.98294e-07	7.07661e-07	2.14843e-08	3.75965e-08	4.2688e-09	1.43968e-09	7.51228e-11	1.19648e-10	2.86896e-12	1.40624e-12	2.62641e-14	3.88055e-14	2.34562e-13	1.1859e-14	4.68555e-16	3.3324e-17	1.08153e-17	1.86089e-16
	31	0.873671	0.722548	0.723839	0.672451	0.548509	0.405107	0.453206	0.300672	0.163784	0.0671753	0.101176	0.132071	0.331166	0.258151	0.227893	0.339879	0.389541	0.432644	0.426367	0.484134	0.578228	0.494153	0.551027	0.530038	0.964594	0.946455	0.948815	0.938931	0.90663	0.989333	0.886354	0.982699	0.912268	0.956306	0.954221	0.963995	0.967863	0.913202	0.958459	0.829815	0.830763	0.74583	0.664115	0.653361	0.531139	0.368037	0.136422	0.228763
	32	0.528603	0.490385	0.523084	0.162975	0.164365	0.364097	0.469653	0.301994	0.206524	0.174709	0.385806	0.418347	0.46593	0.777236	0.777236	0.662636	0.762103	0.600732	0.741795	0.588088	0.527852	0.575858	0.781655	0.91153	0.831482	0.698492	0.896429	0.851775	0.565105	0.705977	0.616068	0.575704	0.487164	0.375913	0.591441	0.597879	0.390712	0.42431	0.521267	0.468462	0.701337	0.810479	0.8559	0.781301	0.795723	0.750434	0.80769	0.812813
	33	0.846622	0.885613	0.909965	0.804772	0.640351	0.767979	0.597358	0.541588	0.638314	0.574343	0.621392	0.648959	0.53892	0.670658	0.750001	0.804727	0.915943	0.888164	0.890543	0.959776	0.988308	0.933947	0.80779	0.898365	0.857777	0.802497	0.7398	0.652606	0.465559	0.470635	0.283311	0.255532	0.149859	0.192991	0.175129	0.120471	0.123221	0.0658146	0.0933	0.161756	0.130585	0.266205	0.36484	0.273598	0.465899	0.599242	0.561736	0.450502
	34	0.900802	0.941697	0.95286	0.812509	0.702049	0.488698	0.568999	0.571147	0.501491	0.438657	0.404072	0.29966	0.285337	0.247091	0.205453	0.30117	0.281819	0.185082	0.28914	0.432197	0.30157	0.336308	0.275242	0.531897	0.423744	0.536926	0.475236	0.295783	0.429902	0.466062	0.403635	0.312907	0.277671	0.401488	0.37197	0.226273	0.207471	0.132268	0.185249	0.19832	0.140431	0.0563459	0.0552376	0.0247684	0.0409302	0.0185537	0.0166109	0.0890544
	35																																			0.336936	0.336936	0.142806	0.0149207	0.0165767	0.0128396	0.0102168	0.00305078	0.00139235	0.000292934	0.000130816	0.000131576	4.60638e-05	1.15699e-05
	36	0.779634	0.859919	0.941622	0.896038	0.599523	0.531418	0.486984	0.687043	0.475308	0.45029	0.341588	0.260605	0.38777	0.514528	0.346891	0.425803	0.405377	0.353088	0.10444	0.221265	0.272574	0.167198	0.179394	0.112613	0.221341	0.109276	0.121363	0.115085	0.132711	0.104597	0.187248	0.227292	0.194461	0.122648	0.283747	0.305552	0.538433	0.620237	0.720281	0.770049	0.896098	0.967782	0.882804	0.859167	0.759621	0.658954	0.540601	0.361747
	37	0.15835	0.142932	0.132471	0.110026	0.21826	0.204349	0.245608	0.338347	0.938077	0.975605	0.975605	0.973676	0.918686	0.969233	0.916376	0.916833	0.90603	0.856989	0.94623	0.811826	0.713221	0.468237	0.836245	0.858759	0.803462	0.835156	0.787236	0.628034	0.768908	0.692464	0.540347	0.519106	0.427667	0.533317	0.544236	0.191974	0.218816	0.104733	0.031735	0.0502952	0.0375377	0.0145343	0.00913348	0.00968751	0.012743	0.0576642	0.0462031	0.0886784
	38	0.92847	0.926291	0.940852	0.934134	0.833648	0.957904	0.994944	0.973284	0.972581	0.985843	0.961641	0.848382	0.805903	0.707222	0.542079	0.842394	0.896407	0.818675	0.850878	0.909286	0.898584	0.825543	0.806047	0.952483	0.965623	0.989311	0.956798	0.957216	0.993398	0.91818	0.693523	0.581729	0.631677	0.553582	0.322389	0.353091	0.494385	0.571038	0.384871	0.339086	0.188387	0.0856404	0.0979712	0.0666642	0.100658	0.107422	0.192632	0.344272
	39	0.00565359	0.000335599	0.000829543	0.000262405	0.000659357	0.000312473	5.3981e-05	0.00124256	0.0062647	0.0173538	0.0490887	0.0728569	0.170546	0.177913	0.205262	0.251007	0.504678	0.434372	0.736501	0.712476	0.634195	0.597569	0.475599	0.495313	0.509862	0.408954	0.361048	0.550471	0.675608	0.805426	0.577048	0.576631	0.607045	0.549221	0.487829	0.321534	0.17323	0.178708	0.0210634	0.0179699	0.00232123	0.0018506	0.000218963	0.000274936	4.34136e-05	2.43418e-05	3.43353e-06	6.95488e-07
	40	0.178163	0.0547973	0.0833374	0.0322868	0.0328981	0.0455963	0.0890363	0.024435	0.0236858	0.0921482	0.0965163	0.128605	0.237165	0.380333	0.279747	0.680036	0.692103	0.656108	0.687916	0.955719	0.831082	0.569119	0.513681	0.451866	0.302364	0.363375	0.36253	0.333763	0.160717	0.179853	0.0592546	0.0580514	0.0216476	0.0160717	0.0181352	0.156732	0.197559	0.0569176	0.106319	0.0906094	0.143444	0.0937056	0.104277	0.21901	0.249706	0.262843	0.163587	0.0799219
	41	0.998004	0.998572	0.9999	0.997881	0.888391	0.769454	0.754338	0.793469	0.802745	0.918243	0.818815	0.893607	0.874313	0.834504	0.745177	0.514822	0.220075	0.480762	0.433665	0.405439	0.364582	0.361145	0.452448	0.376749	0.406316	0.214434	0.383453	0.456492	0.327698	0.31372	0.314488	0.514068	0.464009	0.622291	0.583645	0.438663	0.556899	0.613686	0.479219	0.408536	0.428748	0.668548	0.351262	0.381261	0.452772	0.141653	0.142443	0.14528
	42	0.332867	0.24441	0.501754	0.644291	0.549724	0.476231	0.613255	0.571777	0.555258	0.312816	0.477729	0.547677	0.452426	0.606675	0.639198	0.859624	0.803329	0.604555	0.573657	0.159719	0.0404631	0.0181717	0.0493035	0.0332656	0.0135155	0.0170963	0.0107813	0.00283154	0.000865839	0.000691607	7.36879e-05	0.000208111	0.000310208	0.00210183	0.00154428	0.000306798	0.00140471	0.00231944	0.0017631	0.00119704	0.000471722	0.000797775	0.000351296	0.00295612	0.00135778	0.0010973	0.000691211	0.0035538
	43	0.219569	0.354509	0.445881	0.275328	0.428696	0.323518	0.24553	0.352024	0.326705	0.233016	0.221242	0.353665	0.379571	0.327478	0.289947	0.532521	0.203376	0.229142	0.298982	0.59537	0.561622	0.435752	0.480111	0.298631	0.700548	0.581326	0.370307	0.510075	0.655729	0.881198	0.873752	0.827518	0.922678	0.957655	0.851997	0.578259	0.741547	0.665978	0.896824	0.801503	0.868283	0.858359	0.892189	0.930539	0.927501	0.965497	0.975657	0.870866
	44	0.988924	0.97172	0.964768	0.810183	0.875472	0.866975	0.825592	0.750247	0.669532	0.759851	0.710154	0.65365	0.542161	0.603624	0.564918	0.683406	0.794525	0.781781	0.798365	0.692343	0.748035	0.660455	0.751592	0.870737	0.844887	0.785211	0.870919	0.920099	0.889317	0.882153	0.770994	0.823024	0.871652	0.902658	0.882285	0.823065	0.747236	0.703376	0.699845	0.58437	0.35789	0.377002	0.373072	0.320723	0.332505	0.336884	0.276399	0.360948
	45	0.0246237	0.04166	0.161204	0.237043	0.422217	0.317162	0.552864	0.715156	0.426259	0.478119	0.364719	0.782243	0.672911	0.662131	0.609939	0.525614	0.521775	0.502402	0.529512	0.573996	0.492059	0.36545	0.534323	0.268496	0.248934	0.337682	0.229877	0.199719	0.252536	0.121219	0.156443	0.0328861	0.0138077	0.0538963	0.174545	0.370512	0.482704	0.443001	0.379817	0.483501	0.656185	0.728441	0.821239	0.95416	0.764883	0.557746	0.730445	0.748837
	46	0.755805	0.713303	0.964998	0.951146	0.740423	0.591077	0.524768	0.639619	0.56685	0.812267	0.613844	0.596551	0.695259	0.791284	0.757446	0.765168	0.569774	0.431111	0.447325	0.596027	0.294395	0.347868	0.255456	0.303846	0.131333	0.104187	0.137034	0.286383	0.691993	0.532443	0.419161	0.451324	0.392088	0.574725	0.717965	0.833247	0.70521	0.813139	0.424923	0.434137	0.385904	0.157639	0.22139	0.20895	0.174453	0.030668	0.0189053	0.00969542
	47	0.341142	0.337062	0.356133	0.304473	0.246818	0.467471	0.657741	0.563863	0.498757	0.571899	0.780148	0.741102	0.734993	0.730587	0.649055	0.603411	0.447401	0.435696	0.368818	0.397266	0.547333	0.407576	0.238079	0.102432	0.0809624	0.0773506	0.0561074	0.0381415	0.0429825	0.091958	0.0489849	0.0964783	0.0722	0.0164887	0.0178921	0.0222052	0.008478	0.00293255	0.00369275	0.00445246	0.00184882	0.0178794	0.0537106	0.0793452	0.0386577	0.0386577	0.0247274	0.0350098
	48	0.136856	0.169239	0.185538	0.0257173	0.0986476	0.0854344	0.246536	0.29796	0.157097	0.136046	0.266397	0.382811	0.271928	0.369148	0.391565	0.602016	0.398845	0.330967	0.4505	0.34111	0.196679	0.364814	0.384473	0.471319	0.519176	0.339154	0.353587	0.280932	0.339144	0.285675	0.265516	0.175702	0.174162	0.137046	0.164563	0.0840894	0.0685099	0.0566441	0.113659	0.12377	0.153313	0.0942645	0.0425493	0.0268825	0.0219891	0.0263638	0.0157648	0.00740216
	49	0.0970411	0.0829975	0.165362	0.142045	0.251477	0.162856	0.136357	0.127585	0.0920399	0.0758716	0.121519	0.139218	0.309937	0.242274	0.152365	0.232092	0.284719	0.364133	0.284974	0.316904	0.559179	0.783422	0.518605	0.637694	0.613652	0.31928	0.33615	0.449506	0.411656	0.264971	0.285815	0.258703	0.131748	0.273658	0.233033	0.203278	0.508204	0.799771	0.734932	0.814415	0.822394	0.655294	0.335763	0.0978304	0.0557562	0.00377787	0.000838009	0.000328002
	50	0.864963	0.910436	0.963115	0.978511	0.990838	0.968612	0.967359	0.950267	0.776649	0.532783	0.777442	0.588007	0.59552	0.421201	0.592304	0.741774	0.836091	0.650931	0.751974	0.857474	0.79292	0.772684	0.648541	0.664729	0.507968	0.612445	0.401437	0.643844	0.725213	0.50361	0.631925	0.485085	0.505373	0.46507	0.388838	0.345962	0.254689	0.115414	0.173217	0.152259	0.189419	0.201617	0.162032	0.417668	0.295299	0.212386	0.376297	0.159436
	51	0.000944914	0.000836753	0.00109829	0.00142869	0.00409609	0.0133158	0.0295886	0.0155803	0.0346609	0.0199408	0.00665261	0.0873974	0.0860512	0.0850982	0.132152	0.349076	0.166895	0.270204	0.554602	0.495234	0.678504	0.667851	0.858126	0.926244	0.869636	0.81355	0.623641	0.570863	0.604373	0.528954	0.285077	0.307359	0.549769	0.45113	0.629181	0.581247	0.524975	0.592188	0.323231	0.488202	0.28271	0.314216	0.302098	0.498196	0.437322	0.145544	0.0915121	0.0584604
	52	0.909207	0.929947	0.920084	0.920816	0.782624	0.915251	0.988241	0.987331	0.940689	0.904231	0.902104	0.85916	0.657081	0.479314	0.559671	0.41489	0.452629	0.488819	0.32462	0.347246	0.220976	0.193469	0.319087	0.382466	0.250629	0.277182	0.448681	0.44725	0.460982	0.331699	0.617387	0.744243	0.780369	0.789125	0.660558	0.688546	0.841752	0.73892	0.77993	0.900086	0.783628	0.593246	0.294919	0.244291	0.487543	0.694039	0.402474	0.22654
	53	0.0264571	0.0243705	0.0351636	0.293472	0.178808	0.639357	0.740298	0.666091	0.891945	0.999064	0.973768	0.90183	0.822167	0.896918	0.749415	0.442275	0.277452	0.270476	0.682536	0.883704	0.688484	0.413406	0.302145	0.45231	0.475403	0.636666	0.607584	0.259206	0.338771	0.287825	0.336474	0.566687	0.385889	0.390321	0.348171	0.493259	0.906707	0.727902	0.190472	0.303729	0.203372	0.363114	0.457057	0.255872	0.400546	0.317746	0.616393	0.260446
	54	0.546518	0.565415	0.468444	0.328382	0.469799	0.342546	0.695015	0.575406	0.336833	0.293873	0.293873	0.176111	0.380707	0.644392	0.891943	0.958343	0.958343	0.859387	0.953896	0.794477	0.774273	0.71468	0.51979	0.490394	0.206254	0.311352	0.334178	0.477152	0.414586	0.414586	0.352699	0.368687	0.224465	0.249364	0.428562	0.474439	0.516793	0.433787	0.549952	0.476172	0.528979	0.75916	0.528979	0.717019	0.5552	0.5552	0.309213	0.309213
	55	0.563303	0.428921	0.543055	0.383961	0.383961	0.676461	0.869912	0.91617	0.853614	0.853614	0.746247	0.685429	0.70831	0.70831	0.890519	0.625229	0.625229	0.553154	0.481737	0.389872	0.279202	0.158594	0.201942	0.233264	0.165834	0.0997335	0.0357065	0.0155527	0.0368741	0.0438375	0.0859135	0.10692	0.154692	0.339618	0.257202	0.297251	0.376611	0.349809	0.625396	0.719473	0.70203	0.659299	0.515364	0.658252	0.471903	0.289764	0.353631	0.372131
	56	0.999453	0.998275	0.982433	0.980192	0.97732	0.991145	0.94465	0.92446	0.795967	0.802871	0.638728	0.550866	0.448145	0.404581	0.594073	0.733186	0.683032	0.675183	0.465414	0.475963	0.60104	0.571831	0.718105	0.576469	0.664095	0.765977	0.821261	0.769098	0.866974	0.688179	0.929862	0.985988	0.921936	0.898355	0.915938	0.844506	0.602207	0.461668	0.279808	0.268825	0.32708	0.195248	0.226619	0.172053	0.202982	0.268201	0.128438	0.133438
	57	0.946511	0.93118	0.878528	0.812864	0.793917	0.638051	0.489849	0.503896	0.367333	0.460904	0.492064	0.465764	0.432295	0.269494	0.344267	0.390637	0.27612	0.234126	0.298601	0.236567	0.452756	0.408393	0.547081	0.694821	0.622449	0.622449	0.897132	0.847588	0.923358	0.62432	0.716705	0.716705	0.716705	0.716705	0.45415	0.284419	0.174795	0.165593	0.280795	0.366109	0.366109	0.163943	0.061515	0.132397	0.140914	0.114155	0.203523	0.149615
	58	0.124019	0.0694222	0.022461	0.0669302	0.0545942	0.161064	0.175513	0.269588	0.388041	0.459933	0.553746	0.45343	0.749925	0.706888	0.574927	0.541901	0.639757	0.53551	0.695331	0.776963	0.811506	0.454274	0.580516	0.567962	0.654823	0.590366	0.530383	0.838137	0.555062	0.477675	0.256066	0.393809	0.403952	0.545701	0.693436	0.655776	0.741105	0.792277	0.553143	0.649719	0.404814	0.505096	0.607211	0.604782	0.873978	0.844887	0.259325	0.256831
	59	0.640467	0.666643	0.623842	0.670562	0.750121	0.706029	0.581198	0.628496	0.557631	0.556721	0.523149	0.34577	0.595073	0.398627	0.425145	0.244914	0.188357	0.134587	0.0828586	0.328334	0.339501	0.39746	0.35954	0.497794	0.37005	0.501399	0.386949	0.360322	0.524026	0.63451	0.49667	0.590811	0.431527	0.454733	0.677177	0.613788	0.559401	0.682077	0.429724	0.41171	0.405825	0.42765	0.132264	0.12769	0.242173	0.132556	0.32048	0.432365
	60	0.881256	0.809242	0.92431	0.881922	0.89373	0.938914	0.987641	0.927514	0.906322	0.89718	0.963594	0.983409	0.893498	0.699743	0.755542	0.693736	0.623997	0.549258	0.386022	0.267187	0.403357	0.26148	0.25261	0.227046	0.246005	0.114898	0.0970905	0.0712559	0.0649296	0.0754067	0.060282	0.0682003	0.12194	0.0801431	0.0808146	0.131794	0.299142	0.393452	0.575533	0.611857	0.648836	0.697352	0.718352	0.721005	0.379387	0.337934	0.343237	0.262778
	61	0.520844	0.684222	0.511852	0.430515	0.478233	0.387937	0.387937	0.25414	0.294079	0.180748	0.231377	0.134424	0.0362658	0.0159258	0.0063344	0.00908374	0.0170617	0.0565723	0.0537693	0.046206	0.046206	0.0574059	0.192318	0.170362	0.371798	0.235998	0.394444	0.269642	0.269642	0.394304	0.244524	0.297336	0.419237	0.12568	0.0432811	0.0821242	0.0905958	0.126507	0.122892	0.100873	0.110449	0.0204622	0.0119913	0.00239827	0.00209331	0.00259696	0.00887	0.00993205
	62	0.592513	0.71534	0.537136	0.42379	0.413759	0.323235	0.323235	0.221344	0.247974	0.163003	0.227507	0.143339	0.048772	0.0246577	0.011482	0.0194906	0.0319577	0.0921474	0.160014	0.180397	0.172982	0.162316	0.181102	0.377408	0.380347	0.332174	0.25975	0.270968	0.19843	0.271512	0.180484	0.10502	0.143375	0.0464074	0.0139587	0.0198848	0.0214669	0.0245157	0.0463129	0.0644591	0.155184	0.0804501	0.0726185	0.0132094	0.0158669	0.0105714	0.034506	0.0225941
	63	0.883178	0.958717	0.970238	0.969632	0.916484	0.965949	0.878088	0.915633	0.983568	0.976949	0.808543	0.885367	0.859813	0.893372	0.841182	0.825322	0.70263	0.403731	0.531531	0.781128	0.753147	0.4205	0.273125	0.0631754	0.0752008	0.166493	0.155373	0.204851	0.188534	0.202474	0.265041	0.144874	0.085216	0.0906722	0.0661667	0.0844484	0.0498278	0.0731505	0.0687162	0.0516566	0.10866	0.108498	0.256797	0.339313	0.192681	0.113626	0.149996	0.0371719
	64	0.714607	0.709606	0.868102	0.873314	0.790378	0.826186	0.856058	0.863299	0.812262	0.727448	0.523274	0.564015	0.30876	0.469271	0.463977	0.406175	0.59314	0.630731	0.784775	0.515076	0.481088	0.536796	0.334116	0.347522	0.397023	0.535223	0.4265	0.58452	0.604904	0.339808	0.328952	0.37039	0.561878	0.510874	0.58061	0.642324	0.663748	0.574684	0.433193	0.506172	0.627103	0.477778	0.501805	0.846625	0.891956	0.907997	0.927263	0.935587
	65	0.387366	0.440826	0.334437	0.318764	0.280755	0.208711	0.3143	0.636124	0.538686	0.767717	0.685178	0.803103	0.79091	0.769067	0.533053	0.716609	0.59534	0.568992	0.713823	0.688042	0.453979	0.271337	0.197011	0.377826	0.526725	0.376587	0.502529	0.525923	0.358582	0.335463	0.306476	0.42552	0.443434	0.456398	0.300218	0.277892	0.521324	0.515561	0.430084	0.55702	0.440823	0.391628	0.270702	0.219972	0.308712	0.294953	0.620715	0.619861
	66	0.680039	0.710767	0.795483	0.797043	0.821386	0.801973	0.841051	0.817825	0.862923	0.833631	0.74549	0.506723	0.517853	0.542624	0.510149	0.571121	0.557719	0.696672	0.696672	0.794591	0.644142	0.644142	0.771548	0.888367	0.964101	0.888367	0.760193	0.853276	0.950901	0.864485	0.869546	0.846755	0.969132	0.945726	0.940413	0.937146	0.941453	0.941453	0.904048	0.868462	0.91994	0.885285	0.799338	0.713183	0.752276	0.824615	0.892246	0.753982
	67	0.156006	0.0542917	0.0673633	0.152723	0.187548	0.206203	0.0922295	0.123089	0.215424	0.104952	0.109813	0.321265	0.20836	0.178484	0.0871906	0.157814	0.164397	0.488184	0.313769	0.469671	0.330912	0.484081	0.697553	0.784572	0.503482	0.59417	0.544733	0.256365	0.185183	0.262353	0.293895	0.298888	0.198003	0.126402	0.248152	0.311616	0.245089	0.118659	0.245532	0.0752123	0.0908554	0.0752866	0.0633511	0.0677742	0.0241948	0.0319403	0.119799	0.0782533
	68	0.857435	0.823448	0.615916	0.663568	0.730912	0.754424	0.736241	0.578826	0.559073	0.345877	0.361514	0.354351	0.434575	0.50802	0.490294	0.58574	0.71113	0.698324	0.817124	0.696157	0.530397	0.484895	0.675911	0.749299	0.795265	0.724381	0.807385	0.744232	0.760099	0.839918	0.882296	0.791568	0.702584	0.722656	0.632449	0.855295	0.791478	0.815632	0.876545	0.65299	0.683888	0.581743	0.587631	0.556422	0.57182	0.653222	0.684652	0.778631
	69	0.578048	0.531528	0.555743	0.510078	0.527412	0.534844	0.541515	0.665949	0.889951	0.898805	0.665051	0.792346	0.837346	0.500899	0.679622	0.872886	0.773301	0.736241	0.666077	0.650452	0.757535	0.403208	0.55467	0.593501	0.442665	0.363729	0.524095	0.505641	0.3524	0.28059	0.280598	0.530241	0.303289	0.553075	0.529265	0.689246	0.816252	0.83095	0.680321	0.691333	0.819877	0.893142	0.712419	0.554465	0.5898	0.365734	0.155267	0.253729
	70	0.0253062	0.0412737	0.060448	0.187284	0.357502	0.284532	0.271611	0.294472	0.335474	0.406553	0.262763	0.603428	0.53039	0.608258	0.780085	0.962896	0.93961	0.800033	0.656663	0.87843	0.631534	0.636852	0.899155	0.919713	0.898728	0.591343	0.667046	0.760394	0.943766	0.913545	0.832856	0.928505	0.443996	0.269305	0.584362	0.318698	0.329554	0.223626	0.137037	0.233818	0.0895706	0.089805	0.0637716	0.0809951	0.0779342	0.0293226	0.0561526	0.0514879
	71	0.568452	0.726447	0.734259	0.887078	0.861753	0.767717	0.766518	0.854142	0.791453	0.772593	0.846516	0.910093	0.856684	0.870446	0.826255	0.648868	0.811761	0.670272	0.663488	0.89905	0.883032	0.744716	0.866111	0.750655	0.686626	0.65077	0.519894	0.676429	0.754956	0.681726	0.585574	0.765658	0.548958	0.500259	0.538588	0.610969	0.577307	0.628732	0.659535	0.589712	0.59229	0.526816	0.682333	0.667023	0.413293	0.370113	0.410234	0.364255
	72	0.100027	0.0897037	0.25302	0.450778	0.719547	0.74412	0.939279	0.916499	0.599211	0.464342	0.63432	0.480122	0.648933	0.568106	0.420187	0.558974	0.791804	0.698363	0.716966	0.76742	0.862115	0.746763	0.834661	0.771083	0.650355	0.373268	0.544128	0.510897	0.672804	0.566422	0.491788	0.529205	0.51096	0.489014	0.4607	0.376633	0.306685	0.382715	0.412463	0.370749	0.350213	0.365185	0.25806	0.190912	0.17066	0.176306	0.122067	0.155623
	73	0.882984	0.942539	0.839061	0.935353	0.959179	0.771577	0.593184	0.548394	0.549616	0.521971	0.416451	0.416451	0.3978	0.411779	0.383197	0.386068	0.266215	0.208668	0.0955148	0.241889	0.181574	0.317747	0.200716	0.0551377	0.106381	0.111011	0.126157	0.190348	0.449352	0.595617	0.57071	0.650878	0.845907	0.861431	0.664764	0.708318	0.797417	0.812067	0.694614	0.707997	0.724026	0.748428	0.78065	0.656774	0.611109	0.56559	0.509715	0.465732
	74	0.797735	0.973111	0.9965	0.973154	0.834937	0.919251	0.971849	0.805342	0.960875	0.978249	0.968774	0.959083	0.938949	0.938211	0.848651	0.819285	0.936113	0.92884	0.940714	0.697587	0.580982	0.499267	0.371368	0.181203	0.188504	0.224409	0.0958095	0.0573867	0.0287888	0.0359676	0.00563682	0.00264983	0.00614802	0.0025225	0.00491574	0.000762054	0.000964168	0.00317821	0.00910558	0.00794588	0.0226543	0.0448424	0.0385652	0.0725756	0.0611865	0.08571	0.106475	0.123748
	75	0.998594	0.960273	0.909074	0.891462	0.920343	0.920343	0.90155	0.91435	0.91435	0.91435	0.859752	0.865497	0.823996	0.927666	0.704037	0.818498	0.641393	0.660389	0.660389	0.386264	0.394722	0.29307	0.522632	0.242181	0.240342	0.303967	0.37604	0.20582	0.20582	0.201112	0.399588	0.551152	0.317534	0.32176	0.507579	0.639232	0.949493	0.936534	0.918449	0.964357	0.900066	0.89431	0.897999	0.886295	0.776369	0.684918	0.716175	0.583756
	76	0.636587	0.73689	0.882674	0.900094	0.577997	0.611802	0.342733	0.531527	0.561096	0.547288	0.74592	0.776007	0.592891	0.367233	0.583379	0.531042	0.636497	0.755172	0.837208	0.546078	0.563679	0.505121	0.400115	0.839493	0.803432	0.694543	0.43413	0.331023	0.199989	0.0560298	0.0415677	0.00798908	0.0121501	0.0103586	0.00072511	0.00176605	0.00761618	0.00228314	0.00124606	0.00115721	0.000136539	0.000338114	0.00195102	0.00135657	0.00047206	0.00207044	0.00798301	0.00572629
	77	0.0684027	0.0322787	0.0033168	0.0971916	0.260628	0.242602	0.131377	0.161639	0.384771	0.532287	0.759629	0.649096	0.798527	0.863199	0.726665	0.441875	0.424043	0.190001	0.233364	0.317537	0.391772	0.185807	0.0579209	0.071275	0.242247	0.0610918	0.00791999	0.0100008	0.0437317	0.0929877	0.0494521	0.0309565	0.0141518	0.0147995	0.0118245	0.0126045	0.0400472	0.159852	0.146962	0.14326	0.0696736	0.0694336	0.0428552	0.012854	0.00285931	0.0139623	0.0274529	0.102114
	78	0.997009	0.974073	0.984915	0.701106	0.693353	0.95083	0.890738	0.710783	0.363628	0.449841	0.471897	0.584064	0.394566	0.381366	0.522633	0.738842	0.732164	0.710981	0.673553	0.606692	0.458005	0.628001	0.752331	0.80232	0.79889	0.704407	0.539249	0.695005	0.366911	0.476757	0.810669	0.827563	0.891373	0.813707	0.818756	0.537682	0.57121	0.664971	0.702713	0.616865	0.696002	0.651668	0.481759	0.574922	0.598214	0.716819	0.906409	0.658965
	79	0.710789	0.825485	0.86314	0.845304	0.56175	0.872618	0.834068	0.589679	0.405959	0.485456	0.536729	0.523156	0.654826	0.717556	0.735065	0.785574	0.489407	0.346832	0.58923	0.862305	0.965201	0.905247	0.840006	0.905827	0.772412	0.819793	0.728979	0.741689	0.610344	0.704695	0.646784	0.635252	0.368825	0.168016	0.122656	0.0624175	0.035257	0.0392724	0.0567086	0.0542501	0.0458766	0.0508611	0.050473	0.0379041	0.0769294	0.0668797	0.104292	0.184986
	80	0.851338	0.801784	0.884493	0.923033	0.850439	0.989827	0.99371	0.992567	0.783558	0.984656	0.954152	0.96508	0.953081	0.849007	0.508334	0.396043	0.475976	0.360989	0.56706	0.531247	0.812668	0.808541	0.636603	0.760205	0.71743	0.700785	0.708176	0.737431	0.93351	0.923409	0.770941	0.675037	0.799559	0.772237	0.772175	0.379762	0.535488	0.329671	0.308623	0.393145	0.562916	0.58054	0.41155	0.448696	0.576216	0.394818	0.671323	0.564809
	81	0.233976	0.233237	0.338439	0.196915	0.22511	0.331622	0.221207	0.1639	0.338633	0.355037	0.207936	0.315054	0.273884	0.296153	0.367385	0.165103	0.208264	0.350664	0.422155	0.503567	0.500459	0.560056	0.542675	0.481252	0.539599	0.585752	0.531238	0.68633	0.756924	0.868075	0.854742	0.818513	0.835469	0.865144	0.56505	0.503134	0.542684	0.745564	0.690506	0.81103	0.873367	0.92284	0.892808	0.850317	0.864488	0.834904	0.707378	0.824186
	82	0.52756	0.546952	0.498415	0.548255	0.644362	0.813269	0.761502	0.783198	0.823915	0.928561	0.876117	0.925678	0.947437	0.91265	0.90436	0.90678	0.794806	0.663919	0.600174	0.731752	0.66255	0.574032	0.520808	0.387311	0.434577	0.474222	0.324554	0.259207	0.263382	0.250157	0.253659	0.217862	0.205323	0.276624	0.429726	0.27433	0.405896	0.204992	0.228165	0.213545	0.100357	0.0744889	0.0969177	0.072172	0.0500027	0.0277262	0.0288102	0.0306554
	83	0.622756	0.670487	0.637591	0.779372	0.823197	0.712391	0.78888	0.726414	0.500503	0.603544	0.481535	0.41242	0.324712	0.25216	0.288384	0.309331	0.348929	0.658043	0.882285	0.837874	0.891682	0.943164	0.890365	0.82898	0.886398	0.89832	0.910983	0.723383	0.691024	0.576509	0.635012	0.469335	0.535198	0.515108	0.459818	0.397213	0.380871	0.414913	0.56621	0.571307	0.568563	0.672941	0.638741	0.79616	0.749533	0.713046	0.840103	0.865292
	84	0.50607	0.485796	0.524049	0.453149	0.441558	0.528771	0.641501	0.759561	0.654072	0.654072	0.529755	0.53635	0.707599	0.731195	0.84364	0.85723	0.85723	0.916353	0.753802	0.711131	0.595635	0.333325	0.272612	0.272612	0.272612	0.36959	0.0589383	0.0589383	0.0533879	0.140553	0.242153	0.222434	0.336428	0.36516	0.36516	0.36516	0.662468	0.662468	0.598149	0.572083	0.578376	0.624461	0.627479	0.679767	0.574867	0.259158	0.0732532	0.0327656
	85	0.693412	0.353248	0.608572	0.608572	0.588819	0.674974	0.470677	0.476507	0.616403	0.271842	0.219656	0.152268	0.0814017	0.109305	0.491204	0.491204	0.568053	0.568053	0.601886	0.43683	0.368738	0.368738	0.353469	0.353469	0.428025	0.334426	0.714475	0.86711	0.954727	0.979851	0.984205	0.9379	0.912752	0.934605	0.855572	0.869655	0.865649	0.823802	0.839581	0.737757	0.682923	0.639228	0.667282	0.657409	0.695515	0.777067	0.571118	0.533925
	86	0.986646	0.989284	0.985814	0.987026	0.962188	0.983866	0.995945	0.973848	0.99997	0.999582	0.997078	0.997079	0.988591	0.97151	0.924747	0.942865	0.834137	0.948049	0.951484	0.981797	0.998281	0.993497	0.942915	0.728185	0.861884	0.876314	0.813458	0.474007	0.687815	0.580841	0.565671	0.562898	0.542731	0.462655	0.115196	0.0452903	0.0383446	0.0512796	0.0550938	0.0466714	0.0276457	0.0282924	0.0110784	0.0126772	0.0604799	0.0510926	0.113077	0.150523
	87	0.725238	0.841494	0.85905	0.656933	0.642358	0.425966	0.809555	0.757282	0.91682	0.880406	0.913274	0.906265	0.856186	0.874409	0.765944	0.931338	0.749432	0.747088	0.744558	0.632422	0.765195	0.536739	0.385513	0.634649	0.396193	0.389263	0.201426	0.305292	0.128948	0.27271	0.293295	0.320931	0.279449	0.392451	0.319917	0.196554	0.106826	0.136568	0.068627	0.0701312	0.0135891	0.0123791	0.0178576	0.0127306	0.00597486	0.0114389	0.00467269	0.00935692
	88	0.243649	0.169001	0.449419	0.348768	0.501753	0.597801	0.39239	0.497401	0.3471	0.251648	0.293196	0.258365	0.411488	0.564968	0.530348	0.485823	0.505098	0.585773	0.595182	0.446129	0.133457	0.0696868	0.125754	0.267396	0.162777	0.129765	0.0405675	0.033753	0.12379	0.12026	0.0913253	0.12191	0.124454	0.160359	0.0990597	0.371014	0.246715	0.0419963	0.0293348	0.134391	0.356644	0.37055	0.171883	0.101734	0.208232	0.223086	0.390151	0.24285
	89	0.923486	0.967415	0.955292	0.950085	0.881455	0.928807	0.927561	0.914699	0.748255	0.781379	0.718968	0.637102	0.479872	0.317634	0.229713	0.209509	0.228021	0.369121	0.201685	0.103371	0.187212	0.155309	0.174997	0.0835786	0.114373	0.0722654	0.182261	0.234339	0.323598	0.323932	0.339109	0.340356	0.300321	0.380939	0.365217	0.399068	0.422492	0.190238	0.400813	0.492508	0.325406	0.599993	0.502007	0.674863	0.847885	0.879622	0.737555	0.483831
	90	0.0985053	0.0829021	0.148062	0.0955796	0.0622213	0.0670504	0.0623201	0.0676861	0.0911698	0.099095	0.068212	0.138021	0.097282	0.147178	0.155627	0.174598	0.218503	0.255589	0.348845	0.553088	0.619135	0.806986	0.877203	0.904283	0.938977	0.887207	0.516548	0.308386	0.327755	0.149027	0.153827	0.273585	0.558946	0.567016	0.433426	0.446632	0.524646	0.447892	0.442742	0.450263	0.341324	0.32967	0.314927	0.273735	0.296193	0.257012	0.490544	0.503374
	91	0.507296	0.573925	0.62544	0.553221	0.537841	0.609643	0.573925	0.602607	0.573925	0.658903	0.79337	0.678779	0.574518	0.523482	0.702081	0.647589	0.536448	0.66872	0.740614	0.841171	0.841547	0.690645	0.734262	0.667116	0.716417	0.476002	0.400276	0.378846	0.378846	0.347823	0.388812	0.351678	0.509952	0.45596	0.609363	0.748785	0.839368	0.920713	0.969366	0.97759	0.987434	0.991864	0.982435	0.960924	0.933301	0.787626	0.524417	0.433701
	92	0.520745	0.325292	0.251999	0.274346	0.163426	0.161887	0.167215	0.198967	0.257047	0.426198	0.298035	0.402471	0.402471	0.529464	0.741982	0.704591	0.407238	0.403596	0.420507	0.237242	0.161912	0.106001	0.194191	0.357683	0.387518	0.660908	0.685852	0.848764	0.835267	0.914201	0.971052	0.795002	0.795002	0.807827	0.795084	0.712736	0.506735	0.589681	0.589681	0.315526	0.350425	0.359132	0.368438	0.421773	0.447569	0.606851	0.675771	0.88609
	93	0.429683	0.424336	0.282769	0.233465	0.142361	0.130717	0.177459	0.209835	0.232602	0.333273	0.296681	0.381391	0.351842	0.355573	0.349627	0.292557	0.299737	0.265494	0.189412	0.20432	0.114274	0.0841654	0.0971936	0.117253	0.0690358	0.113206	0.11422	0.0608522	0.0112146	0.0134761	0.0134761	0.017157	0.0351786	0.0459079	0.0798279	0.112684	0.0663239	0.107467	0.0798436	0.220482	0.291349	0.291349	0.500355	0.791621	0.748522	0.8485	0.82289	0.724998
	94	0.441241	0.39797	0.211096	0.193878	0.10705	0.0977123	0.202312	0.319313	0.290794	0.375752	0.40075	0.453291	0.492517	0.4748	0.421236	0.435159	0.47212	0.541204	0.27378	0.288025	0.156865	0.0928888	0.124385	0.179024	0.187184	0.186951	0.210047	0.170498	0.0968064	0.0645766	0.0608933	0.0484037	0.0652833	0.105019	0.171658	0.246101	0.123081	0.0988751	0.120927	0.207499	0.279313	0.224979	0.329742	0.64195	0.486718	0.624838	0.651123	0.629979
	95	0.791495	0.702119	0.704583	0.833303	0.869585	0.895271	0.92278	0.91479	0.982441	0.972	0.992576	0.983221	0.975502	0.962617	0.852137	0.92085	0.834202	0.733491	0.814585	0.88987	0.84374	0.592339	0.587399	0.649733	0.575274	0.889456	0.905525	0.843615	0.72626	0.934575	0.984495	0.990078	0.965953	0.988837	0.947631	0.818475	0.847275	0.819759	0.794233	0.786294	0.590131	0.629654	0.556472	0.783698	0.927287	0.946933	0.931483	0.90722
	96	0.924473	0.969552	0.927631	0.968627	0.976051	0.799315	0.900828	0.944911	0.912971	0.821066	0.793837	0.646366	0.764691	0.802202	0.756021	0.600326	0.794214	0.611178	0.71638	0.691956	0.375283	0.469806	0.293703	0.403647	0.0686631	0.194416	0.112066	0.078643	0.037595	0.0634857	0.0184299	0.00628574	0.00183963	0.0048608	0.000768134	7.01283e-05	0.000147867	0.000153143	0.00151046	0.000470137	0.00157531	0.00161547	0.00246263	0.00060815	0.000456336	0.000542605	0.000721487	0.000355897
	97	0.769613	0.670768	0.680785	0.448482	0.341485	0.508301	0.33341	0.315409	0.168044	0.0612015	0.127338	0.084975	0.0868354	0.0690406	0.123341	0.0807998	0.0976092	0.141532	0.0773441	0.0685622	0.117432	0.196271	0.195605	0.126254	0.0959886	0.0506853	0.0690052	0.0547417	0.0468307	0.0419479	0.0320398	0.0396329	0.0301796	0.0342513	0.0226827	0.0109255	0.0138322	0.0122025	0.00826168	0.0101809	0.0156323	0.00585473	0.00856339	0.0146999	0.0368355	0.0519709	0.0348622	0.0406815
	98	0.508402	0.853293	0.940553	0.801419	0.71962	0.586289	0.215548	0.523405	0.448369	0.742258	0.444208	0.356773	0.351027	0.215317	0.259758	0.265458	0.403875	0.500966	0.4328	0.500484	0.36825	0.166041	0.315196	0.312214	0.31349	0.358293	0.516378	0.254965	0.321956	0.387473	0.72481	0.552569	0.86002	0.780203	0.7686	0.819026	0.648255	0.623832	0.851009	0.947802	0.893157	0.820039	0.805279	0.467933	0.0841764	0.0933265	0.0635079	0.073576
	99	0.577838	0.731389	0.706731	0.742918	0.922709	0.904138	0.990768	0.975691	0.962814	0.926679	0.957471	0.9381	0.899087	0.730594	0.688964	0.804711	0.658667	0.762545	0.743827	0.673584	0.574675	0.684673	0.501886	0.653422	0.547327	0.497042	0.619709	0.561024	0.358403	0.344027	0.146009	0.179451	0.191278	0.455875	0.259761	0.148397	0.268036	0.263081	0.190224	0.25016	0.326334	0.277827	0.331724	0.244658	0.326066	0.13125	0.080242	0.138003
	100	0.256833	0.509444	0.55502	0.413142	0.467551	0.318736	0.331667	0.374464	0.329054	0.362208	0.306503	0.408521	0.262917	0.261798	0.46846	0.507675	0.250853	0.249443	0.521396	0.490337	0.404745	0.14065	0.0995341	0.138078	0.0500539	0.0160737	0.00449021	0.00294334	0.00372243	0.0062996	0.0100497	0.00868297	0.0031221	0.00698047	0.000687841	0.000139298	0.00027718	0.000298032	0.000839634	0.0011348	0.00140179	0.00641124	0.0171193	0.0226878	0.0513166	0.0289531	0.0294208	0.0502879
	101	0.662907	0.526487	0.558981	0.238993	0.261198	0.306111	0.127872	0.242674	0.262897	0.233533	0.30727	0.122783	0.119403	0.177629	0.186637	0.0765666	0.248753	0.131058	0.0643373	0.0919232	0.0982811	0.116883	0.241576	0.202948	0.49979	0.657323	0.890028	0.925532	0.901218	0.965589	0.974293	0.998179	0.991622	0.960626	0.969947	0.946549	0.918518	0.608188	0.496457	0.330546	0.285057	0.204695	0.259176	0.0548222	0.130659	0.0664306	0.051178	0.0797919
	102	0.526604	0.664729	0.815023	0.86695	0.740285	0.781848	0.697704	0.626983	0.571605	0.648172	0.669141	0.890243	0.873645	0.794548	0.709091	0.534008	0.62019	0.471115	0.312089	0.13182	0.299489	0.296129	0.300664	0.256307	0.315815	0.377954	0.499959	0.448313	0.388764	0.233295	0.372118	0.335899	0.351873	0.354555	0.433702	0.439923	0.518443	0.43422	0.467279	0.628867	0.598121	0.493879	0.546205	0.56277	0.569673	0.54146	0.503294	0.593295
	103	0.716745	0.612499	0.687651	0.652562	0.350632	0.704384	0.545264	0.549974	0.787828	0.687198	0.659637	0.375278	0.390116	0.459495	0.433797	0.318844	0.23725	0.267738	0.268022	0.336319	0.393207	0.408306	0.634751	0.723204	0.874975	0.864898	0.837189	0.806827	0.899018	0.749705	0.846677	0.653446	0.526425	0.50689	0.50689	0.645913	0.897951	0.690427	0.532299	0.457495	0.309397	0.177254	0.134422	0.134422	0.124717	0.0601401	0.0833127	0.0833127
	104	0.966104	0.999665	0.942295	0.897072	0.971493	0.979296	0.941744	0.741198	0.75801	0.888191	0.898023	0.449616	0.488665	0.648353	0.579032	0.679379	0.676811	0.325181	0.321744	0.234175	0.31301	0.393884	0.405619	0.423185	0.495532	0.406071	0.329794	0.392967	0.401729	0.257399	0.206758	0.219749	0.247325	0.415029	0.295025	0.341813	0.49186	0.493659	0.3649	0.512279	0.604412	0.785797	0.843762	0.506155	0.491481	0.640929	0.656092	0.615009
	105	0.477698	0.556881	0.348863	0.334812	0.526638	0.624796	0.596401	0.703336	0.715529	0.571111	0.377464	0.427114	0.392508	0.362918	0.294015	0.203747	0.134606	0.0870865	0.108826	0.13889	0.145936	0.182111	0.256097	0.295591	0.178704	0.0999735	0.160834	0.12107	0.0719574	0.0548102	0.0432673	0.0432673	0.076249	0.204073	0.26442	0.325717	0.347618	0.388728	0.48141	0.302518	0.286536	0.2029	0.152497	0.177785	0.392396	0.271788	0.271788	0.363985
	106	0.898268	0.822176	0.757093	0.929455	0.813639	0.807489	0.421977	0.409414	0.379319	0.409776	0.449356	0.407709	0.458427	0.549099	0.608028	0.422398	0.532665	0.553274	0.527144	0.569752	0.470474	0.528285	0.451685	0.477073	0.673508	0.493415	0.586136	0.632556	0.497095	0.528927	0.585519	0.588582	0.531584	0.45857	0.344623	0.302435	0.440449	0.212286	0.241855	0.304633	0.415227	0.338232	0.186914	0.174536	0.222058	0.137698	0.185419	0.237974
C	SIGN Format
		Time (bin #)
	Neuron (#)	1	2	3	4	5	6	7	8	9	10	11	12	13	14	15	16	17	18	19	20	21	22	23	24	25	26	27	28	29	30	31	32	33	34	35	36	37	38	39	40	41	42	43	44	45	46	47	48
p-Values	1	0.257854	0.368205	0.512903	0.247599	0.399934	0.342562	0.443324	0.298815	0.232356	0.0632203	0.140244	0.0450843	0.0496161	0.0401402	0.0310054	0.0156145	0.00597848	0.00170601	4.04171e-05	0.00955561	0.00863865	0.00381361	0.000768079	5.3355e-05	3.40419e-06	9.06569e-05	6.23723e-05	0.000322243	0.000211104	0.000392117	0.00010749	0.000273528	0.000101572	0.00010315	0.000715139	0.00468896	0.00612437	0.00791643	0.0224838	0.00421215	0.00212136	0.00367718	0.0177271	0.127237	0.265135	0.228359	0.273497	0.505695
	2	0.997976	0.927045	0.858161	0.818347	0.875399	0.871103	0.815109	0.895629	0.765343	0.571631	0.820977	0.488618	0.430538	0.262924	0.259796	0.382773	0.469831	0.721108	0.401391	0.883137	0.845496	0.51055	0.784519	0.674114	0.117037	0.23601	0.0627766	0.0351815	0.0209871	0.0285795	0.0119929	0.0162407	0.0123286	0.00865616	0.00659218	0.00453377	0.0125301	0.00272835	0.00112375	0.000660648	0.000323328	0.000226104	0.000208205	0.000223462	0.000431265	0.000189094	6.48859e-05	9.99858e-05
	3	0.362377	0.308547	0.426355	0.363093	0.284623	0.358608	0.294267	0.10839	0.0597416	0.0522903	0.070741	0.165585	0.155145	0.0792161	0.313458	0.209642	0.168797	0.311134	0.390472	0.309552	0.265591	0.289747	0.263742	0.193791	0.185982	0.0461038	0.0369276	0.0229508	0.00928342	0.00542167	0.00147446	0.0013789	0.00201656	0.00336288	0.00342014	0.00577536	0.0123852	0.0131339	0.0113647	0.0133931	0.0138381	0.00488538	0.00228369	0.00551903	0.00196305	0.00443326	0.0092003	0.0166255
	4	0.789577	0.908307	0.795456	0.920271	0.701392	0.48484	0.494166	0.607413	0.714166	0.895321	0.865157	0.755912	0.889426	0.918789	0.909778	0.673712	0.57642	0.68808	0.542265	0.550834	0.761679	0.817824	0.856283	0.857224	0.886143	0.823196	0.746729	0.648042	0.776443	0.814425	0.846523	0.843521	0.46389	0.478319	0.277839	0.356916	0.220762	0.21838	0.138121	0.178267	0.194468	0.144718	0.150817	0.171404	0.312295	0.276901	0.386734	0.399465
	5	0.680966	0.610744	0.772665	0.704198	0.712811	0.277236	0.414809	0.345352	0.0994316	0.211825	0.109692	0.109692	0.110544	0.264724	0.402754	0.561027	0.603652	0.80529	0.762012	0.841187	0.939296	0.955418	0.906369	0.891692	0.515603	0.429808	0.53146	0.613235	0.742314	0.324902	0.609852	0.471158	0.114584	0.109301	0.115935	0.148089	0.129964	0.0952347	0.117115	0.0455291	0.115733	0.136218	0.0966188	0.109603	0.0806159	0.0971649	0.110204	0.261154
	6	0.866671	0.94442	0.86477	0.683288	0.800354	0.804155	0.82553	0.911135	0.891854	0.878678	0.973076	0.936461	0.952899	0.867492	0.801587	0.866218	0.949143	0.98836	0.986504	0.985226	0.983418	0.967091	0.945141	0.861193	0.828943	0.836893	0.548758	0.236491	0.546353	0.520242	0.265654	0.288472	0.217899	0.0516744	0.022047	0.0102136	0.0086524	0.00689342	0.00102067	0.000468354	0.000327702	0.00049459	0.000235004	0.000209824	0.000158986	0.000212323	0.00023086	0.00128585
	7	0.74055	0.394981	0.189643	0.23227	0.19088	0.153515	0.105331	0.0784621	0.0857087	0.0424148	0.0167848	0.0602526	0.0905448	0.079369	0.0996515	0.130028	0.0648847	0.0209759	0.05305	0.0187426	0.0372285	0.129774	0.271309	0.25266	0.36736	0.248206	0.246438	0.222298	0.457164	0.754104	0.882981	0.420629	0.110309	0.0223676	0.000764273	0.000148234	0.000230685	9.09185e-05	2.58224e-05	0.000162904	0.000101435	0.000979581	0.00491665	0.00638123	0.0194658	0.0198781	0.0669372	0.0390031
	8	0.472019	0.597339	0.61822	0.744853	0.755502	0.627269	0.706164	0.64207	0.563088	0.59925	0.533683	0.570879	0.604637	0.591285	0.783056	0.7846	0.665943	0.696981	0.603292	0.80698	0.780613	0.580066	0.445006	0.514205	0.382162	0.443071	0.279429	0.142857	0.180546	0.129805	0.138414	0.103756	0.0738973	0.0275314	0.0172596	0.0201299	0.0367646	0.019571	0.0236446	0.0212667	0.0235352	0.0420055	0.0787095	0.109102	0.105848	0.230755	0.255201	0.258869
	9	0.248183	0.297926	0.399839	0.375157	0.455771	0.756523	0.734284	0.560598	0.411507	0.475694	0.627042	0.582303	0.349542	0.175328	0.268776	0.185682	0.183853	0.257073	0.67193	0.703053	0.780314	0.415651	0.614959	0.628798	0.362937	0.206241	0.377857	0.573423	0.673112	0.515538	0.172821	0.456051	0.439522	0.37191	0.320307	0.331945	0.356795	0.429849	0.300097	0.140339	0.169629	0.229731	0.318205	0.213915	0.120793	0.216098	0.165541	0.233092
	10	0.936093	0.765937	0.75469	0.87013	0.834	0.786422	0.747704	0.20305	0.30336	0.126648	0.0941266	0.306022	0.359701	0.478301	0.487394	0.626777	0.170148	0.0607763	0.00373866	0.00202885	0.000128042	2.61265e-06	2.31959e-08	4.74072e-09	4.34115e-10	3.4842e-11	1.45251e-12	1.04592e-13	2.15514e-14	5.55473e-18	5.17246e-19	1.76835e-22	1.25219e-23	4.74264e-25	5.66854e-24	4.51514e-24	1.55576e-21	4.02247e-22	1.78881e-21	8.1945e-24	3.18302e-23	4.17319e-20	1.63109e-18	6.95478e-18	2.37775e-20	1.80586e-21	9.39355e-22	2.97778e-21
	11	0.302624	0.370868	0.208696	0.199237	0.25465	0.0727474	0.0424653	0.0227704	0.17138	0.16007	0.111331	0.117232	0.175672	0.221334	0.134473	0.119847	0.189364	0.305214	0.360112	0.127359	0.0874702	0.0866292	0.162617	0.132649	0.076409	0.132303	0.233566	0.136255	0.08603	0.132669	0.0631725	0.0670201	0.0379366	0.0393298	0.0129009	0.00646246	0.00716172	0.00343776	0.00597337	0.00126416	0.00321708	0.00109631	0.0117324	0.0121797	0.0343869	0.0544492	0.0735954	0.328254
	12	0.634274	0.707513	0.788623	0.723865	0.787206	0.828019	0.767376	0.703794	0.474162	0.575557	0.754391	0.702631	0.874055	0.898672	0.87812	0.871466	0.926953	0.975014	0.722028	0.735272	0.39538	0.161542	0.197746	0.0944805	0.0865024	0.0408333	0.0640009	0.0551145	0.0539221	0.0531919	0.154309	0.173894	0.228024	0.194704	0.200143	0.140579	0.145575	0.115399	0.096001	0.0608823	0.0452595	0.0620055	0.0100147	0.00983111	0.0194326	0.0224607	0.0111687	0.0200656
	13	0.554965	0.615546	0.802129	0.739239	0.525641	0.652252	0.622688	0.95286	0.987789	0.929202	0.808886	0.849311	0.96031	0.780669	0.777574	0.840045	0.872751	0.716668	0.727008	0.663951	0.710272	0.621605	0.65948	0.623495	0.67639	0.674658	0.676175	0.775884	0.373388	0.556245	0.60144	0.52041	0.137975	0.237571	0.359731	0.260043	0.330317	0.336088	0.0996177	0.0478665	0.10834	0.136821	0.166575	0.0503832	0.0214245	0.0172786	0.019703	0.00759248
	14	0.687658	0.925723	0.685037	0.757656	0.588768	0.648669	0.701486	0.861065	0.954221	0.937417	0.976014	0.986222	0.997541	0.99629	0.912703	0.786459	0.738801	0.461129	0.435483	0.375579	0.216332	0.227062	0.0941686	0.0564752	0.00449943	0.00259115	0.000419112	0.000203523	1.76681e-05	6.56371e-06	1.00348e-05	1.48327e-06	9.06822e-07	3.28965e-08	5.12172e-08	2.51386e-08	1.57896e-08	2.26822e-07	1.76668e-06	1.77387e-07	7.19687e-08	6.97465e-08	1.61556e-07	1.44016e-07	1.28316e-06	3.08907e-06	4.18515e-06	1.38199e-05
	15	0.017145	0.0308332	0.0585793	0.0451134	0.0682983	0.0191522	0.0292803	0.0122802	0.0349521	0.0386571	0.0184855	0.0150463	0.0141213	0.0160196	0.0130917	0.0244354	0.0326624	0.0304735	0.0199703	0.0465783	0.0137732	0.0155144	0.0177005	0.0272751	0.0110485	0.0102007	0.0108699	0.0174851	0.00572432	0.00255946	0.0021461	0.00471143	0.00877281	0.00993909	0.00543265	0.00212968	0.00140088	0.000691574	0.00098258	0.000645764	0.0010285	0.00047113	0.000557437	0.000337871	0.000596954	0.00109169	0.00156928	0.0024225
	16	0.177932	0.147072	0.0834886	0.0737549	0.239971	0.258395	0.341152	0.218375	0.381713	0.669054	0.438114	0.267503	0.210997	0.403126	0.291823	0.194004	0.351374	0.39341	0.321509	0.487168	0.337754	0.592377	0.581113	0.839037	0.709656	0.687969	0.267552	0.207564	0.144915	0.06654	0.144476	0.157672	0.0514738	0.0427057	0.0500206	0.0717933	0.096159	0.0845874	0.133025	0.109337	0.205304	0.2697	0.359025	0.265465	0.334464	0.456845	0.480041	0.511931
	17	0.634588	0.664039	0.577776	0.502371	0.324631	0.40688	0.39255	0.474563	0.355584	0.422225	0.458026	0.439806	0.437388	0.474644	0.656276	0.382966	0.572713	0.645183	0.768226	0.746658	0.727453	0.855712	0.96328	0.820333	0.731649	0.508179	0.543687	0.651662	0.49407	0.548629	0.544659	0.589852	0.645101	0.826074	0.766806	0.567759	0.589142	0.582283	0.591365	0.508664	0.463734	0.330421	0.296439	0.0470301	0.0127428	0.0383783	0.0588877	0.0470023
	18	0.778337	0.749809	0.930106	0.895792	0.960854	0.947927	0.85424	0.475746	0.662586	0.690429	0.690206	0.706252	0.832864	0.908105	0.73187	0.854002	0.897045	0.787436	0.851632	0.853595	0.848397	0.764487	0.85431	0.748356	0.670677	0.635364	0.686013	0.33348	0.427341	0.487126	0.54796	0.802567	0.763954	0.901194	0.712111	0.756634	0.609721	0.713812	0.57403	0.371499	0.136147	0.108505	0.0608378	0.0264585	0.0227454	0.0165156	0.00881907	0.00548941
	19	0.40395	0.765737	0.538766	0.760635	0.809382	0.537696	0.291392	0.0668562	0.0636791	0.396382	0.535342	0.54698	0.440357	0.244875	0.182195	0.258227	0.0472323	0.20442	0.184087	0.0155215	0.0201339	0.0456305	0.0717779	0.122571	0.0194676	0.0366811	0.0368119	0.0302731	0.0212858	0.044419	0.140169	0.0637355	0.094187	0.148021	0.114681	0.237217	0.644205	0.613446	0.674549	0.590559	0.380141	0.235574	0.272859	0.12831	0.131391	0.0987275	0.0631765	0.100548
	20	0.173119	0.167454	0.144242	0.108605	0.174347	0.198368	0.378659	0.553868	0.818823	0.912131	0.942945	0.901043	0.71831	0.661822	0.645166	0.51032	0.472666	0.689852	0.689852	0.649263	0.768871	0.847822	0.68061	0.557626	0.570426	0.570426	0.6905	0.613989	0.613989	0.480081	0.480081	0.492681	0.492681	0.260563	0.492681	0.260563	0.260563	0.162099	0.162099	0.185906	0.185906	0.0699723	0.0699723	0.0699723	0.0699723	0.0699723	0.0699723	0.00717769
	21	0.566855	0.564428	0.61203	0.890952	0.893568	0.82056	0.804316	0.724949	0.547972	0.410853	0.648239	0.526414	0.335293	0.528995	0.528995	0.647832	0.512508	0.63264	0.723286	0.50405	0.670575	0.651904	0.739675	0.775767	0.64447	0.810557	0.904703	0.8961	0.888808	0.913258	0.515791	0.610636	0.405997	0.365763	0.202004	0.131004	0.118535	0.316299	0.0871917	0.0491911	0.046336	0.0466288	0.0380769	0.0380009	0.0380009	0.105058	0.0943261	0.165849
	22	0.603075	0.658662	0.658662	0.796121	0.893758	0.893758	0.893758	0.884606	0.945929	0.979686	0.968384	0.968384	1	1	0.73578	0.675652	0.73578	0.838291	0.838291	0.838291	0.838291	0.675652	0.675652	0.675652	0.528982	0.528982	0.215985	0.215985	0.215985	0.215985	0.215985	0.215985	0.215985	0.0601471	0.129858	0.17543	0.465422	0.725838	0.775751	0.557317	0.557317	0.557317	0.557317	0.557317	0.557317	0.557317	0.775751	0.732019
	23	0.970546	0.981479	0.930515	0.982895	0.983445	0.98386	0.985343	0.976285	0.836618	0.853943	0.860099	0.743916	0.543546	0.648315	0.792981	0.775546	0.658213	0.390553	0.301903	0.27079	0.249998	0.355615	0.205183	0.170605	0.183071	0.183071	0.453316	0.572017	0.502983	0.577549	0.719182	0.640468	0.768065	0.736029	0.859321	0.787259	0.480447	0.250151	0.35585	0.497138	0.479071	0.496377	0.609083	0.729227	0.711452	0.694729	0.666622	0.613794
	24	0.302624	0.370868	0.208696	0.199237	0.25465	0.0727474	0.0424653	0.0227704	0.17138	0.16007	0.111331	0.117232	0.175672	0.221334	0.134473	0.119847	0.189364	0.305214	0.360112	0.127359	0.0874702	0.0866292	0.162617	0.132649	0.076409	0.132303	0.233566	0.136255	0.08603	0.132669	0.0631725	0.0670201	0.0379366	0.0393298	0.0129009	0.00646246	0.00716172	0.00343776	0.00597337	0.00126416	0.00321708	0.00109631	0.0117324	0.0121797	0.0343869	0.0544492	0.0735954	0.328254
	25	0.634274	0.707513	0.788623	0.723865	0.787206	0.828019	0.767376	0.703794	0.474162	0.575557	0.754391	0.702631	0.874055	0.898672	0.87812	0.871466	0.926953	0.975014	0.722028	0.735272	0.39538	0.161542	0.197746	0.0944805	0.0865024	0.0408333	0.0640009	0.0551145	0.0539221	0.0531919	0.154309	0.173894	0.228024	0.194704	0.200143	0.140579	0.145575	0.115399	0.096001	0.0608823	0.0452595	0.0620055	0.0100147	0.00983111	0.0194326	0.0224607	0.0111687	0.0200656
	26	0.0430064	0.0824797	0.139191	0.31216	0.326543	0.496978	0.498474	0.324949	0.183277	0.434121	0.398607	0.278202	0.573159	0.340043	0.644938	0.514062	0.6314	0.682307	0.666917	0.655141	0.838464	0.749503	0.465028	0.24951	0.127858	0.104578	0.0656151	0.0492658	0.00838434	0.0257854	0.0284044	0.0360387	0.00348121	0.00430527	0.000960809	0.0014639	0.00648007	0.00763681	0.0171846	0.025041	0.00321405	0.000829815	0.00761111	0.04481	0.0835253	0.167764	0.18193	0.108878
	27	0.767768	0.667427	0.523021	0.353958	0.263812	0.258364	0.245604	0.291814	0.202624	0.16916	0.181177	0.223137	0.372072	0.226226	0.233398	0.263001	0.398064	0.280688	0.313732	0.391368	0.488137	0.460776	0.322801	0.452453	0.490758	0.390379	0.257659	0.163947	0.191361	0.285002	0.291604	0.285612	0.283965	0.310583	0.303093	0.545189	0.599112	0.534803	0.462209	0.180919	0.0987291	0.051843	0.102611	0.0956456	0.254908	0.296488	0.376247	0.431273
	28	0.572452	0.373582	0.260892	0.515512	0.506682	0.543174	0.421639	0.259399	0.182641	0.186121	0.362261	0.377967	0.189712	0.252094	0.740029	0.662783	0.748575	0.981944	0.877126	0.893941	0.985001	0.985153	0.914988	0.960084	0.975295	0.943687	0.915794	0.786428	0.238743	0.237169	0.415805	0.264963	0.0887105	0.110636	0.0636229	0.095979	0.143789	0.0364937	0.0265688	0.0718553	0.038853	0.0638223	0.0514858	0.0311429	0.245304	0.211212	0.250654	0.336062
	29	0.877241	0.818853	0.810351	0.804324	0.828	0.735281	0.667273	0.719809	0.646774	0.490675	0.588239	0.612467	0.562902	0.442844	0.541373	0.461649	0.525309	0.512436	0.517466	0.451757	0.501227	0.594446	0.603216	0.649781	0.584738	0.589712	0.508107	0.437726	0.427229	0.35552	0.270638	0.429156	0.54827	0.540366	0.53997	0.591229	0.461424	0.356712	0.305514	0.234183	0.182268	0.159245	0.123878	0.0972969	0.140418	0.128605	0.125518	0.0686328
	30	0.936093	0.765937	0.75469	0.87013	0.834	0.786422	0.747704	0.20305	0.30336	0.126648	0.0941266	0.306022	0.359701	0.478301	0.487394	0.626777	0.170148	0.0607763	0.00373866	0.00202885	0.000128042	2.61265e-06	2.31959e-08	4.74072e-09	4.34115e-10	3.4842e-11	1.45251e-12	1.04592e-13	2.15514e-14	5.55473e-18	5.17246e-19	1.76835e-22	1.25219e-23	4.74264e-25	5.66854e-24	4.51514e-24	1.55576e-21	4.02247e-22	1.78881e-21	8.1945e-24	3.18302e-23	4.17319e-20	1.63109e-18	6.95478e-18	2.37775e-20	1.80586e-21	9.39355e-22	2.97778e-21
	31	0.680665	0.629654	0.752285	0.935541	0.865086	0.944744	0.912721	0.947733	0.919224	0.94221	0.835968	0.593667	0.72639	0.842875	0.697831	0.366174	0.404895	0.494004	0.55095	0.526003	0.659173	0.667676	0.698253	0.433611	0.554221	0.634322	0.777143	0.746742	0.388527	0.237189	0.375022	0.694854	0.161258	0.101913	0.0318189	0.0414236	0.0505931	0.0592581	0.178557	0.244279	0.354084	0.35133	0.15061	0.171223	0.179094	0.109685	0.115707	0.207085
	32	0.281268	0.255759	0.331279	0.43743	0.254374	0.253605	0.226943	0.320917	0.499432	0.451239	0.459231	0.571972	0.377681	0.490034	0.520066	0.734561	0.545202	0.713515	0.585912	0.55449	0.346696	0.329713	0.253881	0.354605	0.302834	0.12411	0.161201	0.154966	0.129911	0.10143	0.101003	0.102624	0.146772	0.0912521	0.0980094	0.148695	0.207969	0.154683	0.0961558	0.106884	0.192843	0.118337	0.0792956	0.054692	0.107595	0.160079	0.108234	0.164202
	33	0.728221	0.63738	0.598102	0.320755	0.276674	0.172358	0.158517	0.134583	0.0936544	0.100408	0.0597853	0.0768016	0.0716081	0.0323625	0.0172074	0.00621482	0.0105231	0.0281113	0.0148323	0.00755748	0.00343545	0.0119523	0.00461253	0.0144432	0.0496826	0.0795887	0.0309133	0.0579399	0.114549	0.155822	0.140797	0.0931619	0.11752	0.0763308	0.0613965	0.0352544	0.0277882	0.0299808	0.0291777	0.0322621	0.0517249	0.0620563	0.0728426	0.070397	0.0795242	0.045381	0.0887181	0.109583
	34	0.615218	0.529938	0.608037	0.350462	0.378759	0.539702	0.612323	0.587176	0.653977	0.625369	0.608244	0.69072	0.423028	0.188353	0.133271	0.190399	0.177785	0.185856	0.252749	0.332075	0.474764	0.194933	0.113407	0.175828	0.249538	0.249538	0.230585	0.31146	0.240402	0.123233	0.150869	0.24581	0.328346	0.59061	0.843079	0.872151	0.885452	0.665584	0.519445	0.506215	0.578033	0.71512	0.890385	0.912608	0.88311	0.850538	0.79525	0.690778
	35																							0.481123	0.481123	0.481123	0.481123	0.481123	0.481123	0.481123	0.481123	0.481123	0.481123	0.171024	0.0377762	0.0377762	0.0817138	0.096223	0.131108	0.131108	0.25549	0.301075	0.384602	0.23687	0.140631	0.108303	0.103637	0.168063	0.13408
	36	0.16342	0.0857107	0.115756	0.0940627	0.132012	0.120358	0.327004	0.667478	0.452878	0.561986	0.574507	0.673944	0.798871	0.622969	0.598861	0.69189	0.701326	0.708481	0.82599	0.796925	0.864231	0.970001	0.902175	0.681702	0.609083	0.579185	0.699312	0.712645	0.779304	0.755935	0.624656	0.589125	0.477805	0.528736	0.640794	0.835071	0.706017	0.631863	0.53579	0.653527	0.788866	0.764292	0.966436	0.88565	0.830959	0.718295	0.779924	0.833091
	37	0.925635	0.953518	0.883926	0.91625	0.955804	0.981065	0.945695	0.968576	0.936352	0.903318	0.998063	0.988595	0.979882	0.80246	0.80246	0.61359	0.537321	0.722194	0.668321	0.839535	0.706902	0.426965	0.337698	0.559632	0.484804	0.325776	0.209518	0.129919	0.0889301	0.0719776	0.21157	0.128276	0.155393	0.0735286	0.0814648	0.131237	0.101213	0.0787047	0.112233	0.034578	0.0815962	0.145883	0.38131	0.284602	0.280025	0.367419	0.474986	0.65974
	38	0.869907	0.91643	0.838738	0.853085	0.886243	0.82746	0.696203	0.662686	0.554946	0.548216	0.437694	0.238863	0.275109	0.209288	0.383694	0.413562	0.571901	0.580943	0.490999	0.544753	0.501102	0.453012	0.390976	0.272179	0.190237	0.194314	0.199447	0.360715	0.449564	0.605027	0.580861	0.544801	0.316062	0.486631	0.461792	0.662628	0.608762	0.728418	0.702227	0.668374	0.664126	0.756271	0.714326	0.601924	0.5941	0.509365	0.519307	0.358887
	39	0.542602	0.679546	0.876995	0.922846	0.865795	0.752548	0.859171	0.934822	0.946448	0.997785	0.947494	0.82803	0.924864	0.761166	0.860548	0.880413	0.483475	0.467622	0.469314	0.345343	0.250748	0.343863	0.183337	0.170422	0.110123	0.115451	0.0781428	0.207042	0.0388221	0.0894061	0.0320981	0.00399511	0.00963848	0.0240189	0.056513	0.0481416	0.031339	0.0404197	0.147073	0.233719	0.376785	0.172258	0.058807	0.0840092	0.109062	0.0867901	0.0577119	0.0560442
	40	0.782792	0.629609	0.699446	0.638354	0.734037	0.626152	0.428635	0.636948	0.562907	0.308087	0.172444	0.330939	0.325529	0.353145	0.345778	0.345069	0.444237	0.212956	0.269388	0.272156	0.330733	0.126294	0.222063	0.324329	0.477221	0.880928	0.951792	0.949869	0.781519	0.756191	0.8947	0.910854	0.919688	0.93441	0.821761	0.901972	0.893684	0.97439	0.87566	0.70337	0.354498	0.313824	0.32375	0.345756	0.1155	0.0273936	0.0407382	0.0262719
	41	0.0695327	0.174504	0.497248	0.482319	0.497685	0.659838	0.533229	0.413704	0.289188	0.406586	0.80507	0.788708	0.805861	0.899371	0.791805	0.734062	0.476644	0.412691	0.410545	0.482411	0.65894	0.567034	0.653491	0.638661	0.756803	0.632113	0.470636	0.76707	0.935492	0.880658	0.835831	0.97477	0.93023	0.920135	0.874379	0.925968	0.960374	0.843381	0.814915	0.861821	0.880283	0.802531	0.580444	0.572702	0.636453	0.596362	0.684659	0.830162
	42	0.257854	0.368205	0.512903	0.247599	0.399934	0.342562	0.443324	0.298815	0.232356	0.0632203	0.140244	0.0450843	0.0496161	0.0401402	0.0310054	0.0156145	0.00597848	0.00170601	4.04171e-05	0.00955561	0.00863865	0.00381361	0.000768079	5.3355e-05	3.40419e-06	9.06569e-05	6.23723e-05	0.000322243	0.000211104	0.000392117	0.00010749	0.000273528	0.000101572	0.00010315	0.000715139	0.00468896	0.00612437	0.00791643	0.0224838	0.00421215	0.00212136	0.00367718	0.0177271	0.127237	0.265135	0.228359	0.273497	0.505695
	43	0.656679	0.643676	0.449412	0.513975	0.74878	0.710007	0.45051	0.334867	0.079564	0.104413	0.247992	0.343673	0.225682	0.197203	0.0834922	0.0725647	0.038374	0.0774372	0.0805464	0.0315888	0.0199692	0.0152343	0.0248381	0.0450196	0.0222878	0.08149	0.0562915	0.0648888	0.0239779	0.0321886	0.00353354	0.00721273	0.00257332	0.00446593	0.00274135	0.00439139	0.00170571	0.00140702	0.00195475	0.0153488	0.0378111	0.015507	0.0145767	0.0131	0.00776499	0.0113953	0.0200417	0.0119743
	44	0.106913	0.119287	0.124641	0.118571	0.171825	0.170521	0.186384	0.151515	0.132334	0.120344	0.218725	0.175176	0.197142	0.286934	0.292233	0.351124	0.392649	0.441677	0.397916	0.555813	0.638525	0.728694	0.552189	0.599421	0.61743	0.638513	0.755908	0.720138	0.604442	0.748976	0.746536	0.706564	0.670061	0.738988	0.782405	0.57233	0.57063	0.589142	0.45296	0.446963	0.368476	0.362382	0.376936	0.347024	0.22751	0.283322	0.30676	0.235757
	45	0.103696	0.0700438	0.120725	0.0987611	0.0788327	0.178613	0.146111	0.257435	0.161785	0.0812629	0.0848986	0.109339	0.0995128	0.0447205	0.0233398	0.0963602	0.0465402	0.0503786	0.0600903	0.0624623	0.0681324	0.206475	0.51296	0.746998	0.755472	0.624044	0.606511	0.611942	0.66455	0.78782	0.667663	0.718645	0.616018	0.767806	0.746701	0.551797	0.591897	0.46768	0.403681	0.427431	0.212915	0.37291	0.310676	0.150417	0.185847	0.234186	0.332421	0.185438
	46	0.87992	0.83433	0.791809	0.712751	0.828351	0.92901	0.621079	0.792285	0.845395	0.842788	0.57903	0.540392	0.759729	0.826911	0.882372	0.807038	0.835107	0.409183	0.512719	0.331824	0.162489	0.329137	0.155331	0.26209	0.383515	0.364842	0.228502	0.215731	0.294509	0.620982	0.56414	0.489978	0.345086	0.396449	0.54705	0.390534	0.548127	0.444219	0.46566	0.39426	0.285219	0.62298	0.306369	0.312376	0.208937	0.195105	0.103866	0.137094
	47	0.814088	0.923865	0.693914	0.634416	0.652923	0.504576	0.679911	0.680671	0.685981	0.898476	0.719906	0.792515	0.77751	0.636816	0.347075	0.304435	0.311803	0.251583	0.192837	0.161275	0.0805892	0.0413694	0.050254	0.0462213	0.0617118	0.0849347	0.214316	0.178886	0.0815173	0.0477328	0.0794663	0.100893	0.117181	0.130991	0.192297	0.452851	0.476794	0.563366	0.37785	0.550367	0.395309	0.596806	0.513503	0.840385	0.865703	0.78833	0.615077	0.766455
	48	0.528355	0.596894	0.723865	0.655713	0.325042	0.332547	0.550695	0.644282	0.56181	0.383209	0.213598	0.369789	0.56112	0.331152	0.281894	0.282563	0.158827	0.137406	0.259528	0.185496	0.0952758	0.0240563	0.0282105	0.0167629	0.0538583	0.0427989	0.0504804	0.054744	0.0890796	0.0696411	0.0548896	0.0881827	0.0285204	0.0586902	0.125125	0.0734283	0.104377	0.189726	0.183758	0.102716	0.0327125	0.0820566	0.113884	0.0840884	0.104573	0.0788941	0.0627756	0.0569025
	49	0.496006	0.4049	0.480584	0.55267	0.826518	0.713794	0.555041	0.695896	0.918646	0.975115	0.89481	0.960951	0.84218	0.84211	0.782068	0.261305	0.089036	0.133956	0.0828653	0.0110011	0.0300238	0.0346339	0.00758095	0.00814767	0.0074612	0.0191522	0.0299554	0.0232925	0.0644122	0.022761	0.102919	0.029798	0.0314253	0.010978	0.00182465	0.00508439	0.0172103	0.00662525	0.000721585	0.000845489	1.33424e-05	4.10193e-07	4.61978e-08	1.58695e-08	3.26882e-10	2.70372e-10	2.30138e-10	5.77719e-10
	50	0.411736	0.581295	0.447508	0.662714	0.630285	0.637535	0.293426	0.454356	0.303526	0.297581	0.455151	0.260856	0.211715	0.204447	0.33431	0.532597	0.238605	0.378507	0.315301	0.403668	0.718767	0.680647	0.696748	0.469264	0.343896	0.227304	0.590324	0.446349	0.383804	0.561392	0.649548	0.822954	0.822124	0.494465	0.632523	0.769935	0.53256	0.664637	0.695322	0.630821	0.513352	0.186221	0.297779	0.157685	0.375884	0.224861	0.0743725	0.105611
	51	0.921975	0.946792	0.93715	0.812142	0.881058	0.846487	0.913123	0.882934	0.915753	0.941326	0.969445	0.989413	0.968799	0.97454	0.962883	0.996088	0.994506	0.960026	0.986342	0.968701	0.923619	0.929156	0.942924	0.861523	0.882736	0.783373	0.720243	0.650925	0.70555	0.782616	0.813123	0.774951	0.924713	0.952052	0.952704	0.853469	0.839114	0.78012	0.51507	0.248608	0.437043	0.269261	0.349167	0.349178	0.405321	0.659745	0.354939	0.437407
	52	0.253164	0.151619	0.100689	0.261002	0.238074	0.185665	0.181982	0.284261	0.234672	0.29763	0.442683	0.163879	0.406508	0.491638	0.524433	0.211996	0.440173	0.128454	0.158581	0.544885	0.70813	0.518352	0.529827	0.588541	0.658764	0.752534	0.745656	0.389948	0.195457	0.104095	0.287231	0.206079	0.301387	0.170397	0.230378	0.18532	0.176522	0.149789	0.273758	0.463114	0.525961	0.784373	0.975724	0.954016	0.991039	0.94849	0.912066	0.777071
	53	0.182504	0.163142	0.589543	0.584613	0.504615	0.463999	0.802348	0.609799	0.578679	0.643149	0.76835	0.495113	0.374638	0.465683	0.189547	0.271831	0.312336	0.608387	0.438906	0.345195	0.339622	0.227219	0.443971	0.788111	0.447117	0.28652	0.440504	0.634263	0.558707	0.629461	0.780951	0.396708	0.352813	0.50218	0.711672	0.865748	0.963229	0.979726	0.907169	0.928159	0.593767	0.69885	0.648576	0.764276	0.435432	0.416017	0.556915	0.379014
	54	0.0532837	0.0838032	0.0610868	0.0991863	0.0610868	0.0873436	0.0797644	0.222889	0.19807	0.135616	0.0845766	0.162791	0.162791	0.162791	0.162791	0.113919	0.145952	0.103234	0.103234	0.0418136	0.0418136	0.0240106	0.0345506	0.0538334	0.0915528	0.327907	0.170976	0.603387	0.807811	0.807811	0.80122	0.807811	0.578167	0.578167	0.578167	0.578167	0.578167	0.397144	0.397144	0.589773	0.589773	0.589773	0.371237	0.371237	0.266547	0.447915	0.604268	0.412491
	55	0.00199445	0.00344849	0.00588217	0.00588217	0.00358754	0.000284642	0.0116801	0.0238582	0.00787686	0.0230516	0.0557943	0.245452	0.245452	0.182054	0.259614	0.204091	0.577016	0.669563	0.719729	0.680914	0.61697	0.673242	0.457337	0.331126	0.203415	0.313446	0.179354	0.143471	0.266308	0.114591	0.059446	0.0472919	0.06407	0.111539	0.213878	0.240765	0.277299	0.19915	0.267994	0.48729	0.388972	0.22266	0.437642	0.444442	0.646482	0.548783	0.490532	0.477764
	56	0.576645	0.470092	0.572486	0.765204	0.814653	0.429042	0.562897	0.645383	0.811453	0.749103	0.588881	0.709621	0.684367	0.500635	0.422865	0.627816	0.498172	0.652267	0.63473	0.710446	0.556992	0.784903	0.747051	0.729195	0.743238	0.885207	0.533598	0.567554	0.31262	0.195409	0.13735	0.128832	0.199649	0.352167	0.396885	0.189586	0.328268	0.210188	0.303175	0.311444	0.420818	0.320278	0.166462	0.057872	0.0680713	0.0423178	0.0510926	0.0337226
	57	0.574523	0.597645	0.799288	0.611426	0.526377	0.330633	0.167702	0.143449	0.258057	0.23672	0.154381	0.218862	0.232145	0.178779	0.414964	0.288717	0.326309	0.217752	0.158095	0.168158	0.136434	0.125435	0.198056	0.183158	0.275767	0.535583	0.280189	0.417845	0.495931	0.495931	0.571792	0.340534	0.340534	0.80726	0.829866	0.935254	0.577395	0.339026	0.339026	0.339026	0.339026	0.339026	0.29858	0.29858	0.449198	0.595753	0.779799	0.779799
	58	0.643883	0.679727	0.873554	0.97207	0.76574	0.79637	0.851121	0.788748	0.908585	0.947555	0.833957	0.629502	0.872289	0.809346	0.960578	0.937695	0.80312	0.53453	0.297193	0.389453	0.671584	0.451736	0.748597	0.838708	0.643496	0.417759	0.718274	0.32209	0.451347	0.296625	0.360497	0.302307	0.298372	0.291534	0.350692	0.264029	0.150369	0.221903	0.168329	0.136856	0.179399	0.419251	0.595136	0.597243	0.632421	0.686834	0.450802	0.456561
	59	0.923533	0.802708	0.803819	0.77215	0.597951	0.580899	0.477099	0.538625	0.41405	0.649372	0.782267	0.554341	0.427349	0.351759	0.410859	0.353139	0.354768	0.385063	0.337493	0.148156	0.138914	0.133857	0.0857823	0.206635	0.361882	0.348204	0.391063	0.279041	0.378099	0.27121	0.542961	0.71403	0.764101	0.88993	0.766347	0.807107	0.748801	0.915904	0.97895	0.961672	0.868791	0.895983	0.698377	0.684503	0.820858	0.703886	0.68113	0.868848
	60	0.778337	0.749809	0.930106	0.895792	0.960854	0.947927	0.85424	0.475746	0.662586	0.690429	0.690206	0.706252	0.832864	0.908105	0.73187	0.854002	0.897045	0.787436	0.851632	0.853595	0.848397	0.764487	0.85431	0.748356	0.670677	0.635364	0.686013	0.33348	0.427341	0.487126	0.54796	0.802567	0.763954	0.901194	0.712111	0.756634	0.609721	0.713812	0.57403	0.371499	0.136147	0.108505	0.0608378	0.0264585	0.0227454	0.0165156	0.00881907	0.00548941
	61	0.110017	0.0971766	0.0419837	0.0419837	0.0419837	0.073412	0.073412	0.109038	0.249359	0.249359	0.50025	0.50025	0.50025	0.242295	0.377168	0.377168	0.707097	0.740858	0.597511	0.597511	0.499691	0.654555	0.762929	0.637151	0.4512	0.62973	0.542555	0.484066	0.545718	0.743516	0.764236	0.840442	0.977462	0.931954	0.872036	0.781562	0.718219	0.538331	0.394554	0.346876	0.355566	0.386086	0.23239	0.383756	0.35866	0.57497	0.678681	0.63533
	62	0.0912494	0.089778	0.089778	0.0359929	0.0359929	0.0658604	0.0658604	0.108762	0.414084	0.303397	0.463043	0.463043	0.463043	0.212537	0.264079	0.405471	0.573766	0.739765	0.48535	0.48535	0.4783	0.438345	0.664278	0.608121	0.431141	0.609971	0.551423	0.479148	0.516667	0.846597	0.93636	0.947209	0.992395	0.990943	0.899022	0.86978	0.872946	0.669366	0.604425	0.488963	0.491739	0.549215	0.330388	0.358951	0.349588	0.543704	0.635364	0.522932
	63	0.47786	0.478197	0.522668	0.392726	0.266061	0.326265	0.274381	0.245732	0.333381	0.485179	0.647625	0.871705	0.80535	0.546827	0.45902	0.194741	0.226352	0.0974618	0.086356	0.0257967	0.0301146	0.0607443	0.17242	0.213474	0.194649	0.317416	0.328774	0.272715	0.464966	0.475181	0.663582	0.768744	0.732428	0.792485	0.658091	0.616457	0.662532	0.590409	0.595277	0.748556	0.762322	0.496627	0.530615	0.450513	0.498872	0.644468	0.445564	0.351276
	64	0.851117	0.847189	0.694816	0.697017	0.56534	0.773779	0.715889	0.694004	0.407846	0.415133	0.780881	0.618244	0.646636	0.939893	0.858282	0.811288	0.658838	0.274089	0.11134	0.0225957	0.113175	0.0537833	0.0316479	0.0324559	0.0283216	0.00526034	0.00248801	0.00363273	0.00554444	0.00642608	0.00815162	0.00900951	0.005297	0.0038588	0.0076825	0.00242689	0.00138007	0.00819689	0.00639312	0.0301867	0.0146415	0.0259747	0.0151783	0.00630075	0.0172428	0.0198991	0.0408526	0.0678536
	65	0.400385	0.296756	0.265192	0.166633	0.346573	0.266737	0.101435	0.194926	0.207911	0.228842	0.149967	0.267219	0.0957069	0.0620129	0.0417126	0.0228266	0.0561393	0.0781429	0.123871	0.398164	0.33485	0.228024	0.263942	0.344487	0.332087	0.427401	0.501298	0.555776	0.40091	0.370761	0.195065	0.322356	0.561941	0.736636	0.708772	0.659468	0.76127	0.598778	0.489388	0.642326	0.486627	0.797558	0.700218	0.69836	0.699841	0.847599	0.831581	0.868446
	66	0.918813	0.964763	0.987416	0.988618	0.975657	0.990556	0.992988	0.986403	0.993541	0.984453	0.9613	0.751349	0.751349	0.529394	0.251433	0.253538	0.253538	0.23751	0.29305	0.288365	0.555494	0.457379	0.491144	0.636274	0.564735	0.505528	0.36807	0.556539	0.593616	0.473915	0.365222	0.194758	0.225727	0.259237	0.351428	0.373459	0.367944	0.438009	0.349916	0.652164	0.709559	0.683142	0.805238	0.594893	0.489132	0.51787	0.542228	0.610378
	67	0.0640356	0.0783504	0.195234	0.182478	0.298894	0.299249	0.137087	0.0677208	0.0934981	0.14762	0.136287	0.0760797	0.0639691	0.0541842	0.0099082	0.00449559	0.0002811	0.000244169	0.000642148	0.000464583	0.00059302	0.000163252	2.61236e-05	2.62025e-06	1.45735e-06	4.96684e-07	3.41218e-07	3.63725e-06	2.11898e-05	6.54775e-06	3.90789e-05	7.35148e-05	6.10649e-05	6.58744e-05	0.000639094	0.00133085	0.00402235	0.00239235	0.00335181	0.0220341	0.0261623	0.128866	0.153021	0.18754	0.19783	0.285031	0.277316	0.237991
	68	0.396858	0.529002	0.279002	0.38152	0.624887	0.590077	0.451026	0.541101	0.841418	0.910161	0.883137	0.834392	0.853193	0.87342	0.845956	0.711003	0.874965	0.860477	0.973597	0.968394	0.735028	0.661092	0.374729	0.294316	0.307652	0.251077	0.363245	0.313246	0.18991	0.261588	0.26898	0.295708	0.267796	0.39219	0.41708	0.24313	0.328244	0.234839	0.227118	0.32641	0.364076	0.40473	0.380615	0.482187	0.656723	0.599329	0.758004	0.686305
	69	0.40395	0.765737	0.538766	0.760635	0.809382	0.537696	0.291392	0.0668562	0.0636791	0.396382	0.535342	0.54698	0.440357	0.244875	0.182195	0.258227	0.0472323	0.20442	0.184087	0.0155215	0.0201339	0.0456305	0.0717779	0.122571	0.0194676	0.0366811	0.0368119	0.0302731	0.0212858	0.044419	0.140169	0.0637355	0.094187	0.148021	0.114681	0.237217	0.644205	0.613446	0.674549	0.590559	0.380141	0.235574	0.272859	0.12831	0.131391	0.0987275	0.0631765	0.100548
	70	0.2237	0.169007	0.12662	0.11165	0.0862296	0.112173	0.376273	0.327966	0.425377	0.433952	0.487623	0.511367	0.23752	0.26232	0.485822	0.460024	0.719028	0.617257	0.456111	0.504781	0.469183	0.323811	0.613466	0.591363	0.751592	0.875156	0.888169	0.879323	0.568909	0.839164	0.691711	0.867162	0.991647	0.956574	0.814249	0.5316	0.416915	0.103768	0.182092	0.198932	0.217085	0.141514	0.205317	0.133305	0.0688192	0.0668262	0.0550272	0.050987
	71	0.017145	0.0308332	0.0585793	0.0451134	0.0682983	0.0191522	0.0292803	0.0122802	0.0349521	0.0386571	0.0184855	0.0150463	0.0141213	0.0160196	0.0130917	0.0244354	0.0326624	0.0304735	0.0199703	0.0465783	0.0137732	0.0155144	0.0177005	0.0272751	0.0110485	0.0102007	0.0108699	0.0174851	0.00572432	0.00255946	0.0021461	0.00471143	0.00877281	0.00993909	0.00543265	0.00212968	0.00140088	0.000691574	0.00098258	0.000645764	0.0010285	0.00047113	0.000557437	0.000337871	0.000596954	0.00109169	0.00156928	0.0024225
	72	0.816374	0.84637	0.84084	0.747211	0.669449	0.60591	0.595244	0.607191	0.489651	0.592487	0.7686	0.621774	0.675722	0.750651	0.764068	0.900989	0.894211	0.904424	0.864675	0.856254	0.833936	0.6129	0.582485	0.687665	0.501244	0.39468	0.34733	0.320431	0.401191	0.405052	0.493051	0.47694	0.413281	0.452938	0.472928	0.419791	0.484332	0.533359	0.627078	0.768867	0.762415	0.738824	0.714325	0.828668	0.801494	0.764628	0.709299	0.81885
	73	0.711113	0.805745	0.567594	0.803152	0.722233	0.631265	0.452216	0.320819	0.526381	0.758675	0.859062	0.795361	0.969998	0.889878	0.891278	0.602918	0.57736	0.297052	0.270252	0.230121	0.138964	0.108574	0.0943118	0.0673455	0.077259	0.0723773	0.0402896	0.0424248	0.0538715	0.117701	0.206037	0.228392	0.300534	0.299489	0.819254	0.834623	0.884546	0.968601	0.988729	0.966371	0.890615	0.944509	0.96001	0.972128	0.966928	0.941227	0.932293	0.803787
	74	0.789577	0.908307	0.795456	0.920271	0.701392	0.48484	0.494166	0.607413	0.714166	0.895321	0.865157	0.755912	0.889426	0.918789	0.909778	0.673712	0.57642	0.68808	0.542265	0.550834	0.761679	0.817824	0.856283	0.857224	0.886143	0.823196	0.746729	0.648042	0.776443	0.814425	0.846523	0.843521	0.46389	0.478319	0.277839	0.356916	0.220762	0.21838	0.138121	0.178267	0.194468	0.144718	0.150817	0.171404	0.312295	0.276901	0.386734	0.399465
	75	0.858536	0.917116	0.885878	0.902459	0.940981	0.940981	0.900658	0.933905	0.850819	0.793555	0.82141	0.722981	0.780927	0.740098	0.762242	0.708164	0.709085	0.546521	0.77611	0.852525	0.806411	0.706496	0.705999	0.350667	0.321596	0.372763	0.35255	0.595574	0.85871	0.765028	0.818248	0.936985	0.947775	0.937749	0.937749	0.915623	0.849439	0.880999	0.804625	0.712151	0.817953	0.916087	0.843129	0.777386	0.667237	0.774971	0.753361	0.636778
	76	0.554965	0.615546	0.802129	0.739239	0.525641	0.652252	0.622688	0.95286	0.987789	0.929202	0.808886	0.849311	0.96031	0.780669	0.777574	0.840045	0.872751	0.716668	0.727008	0.663951	0.710272	0.621605	0.65948	0.623495	0.67639	0.674658	0.676175	0.775884	0.373388	0.556245	0.60144	0.52041	0.137975	0.237571	0.359731	0.260043	0.330317	0.336088	0.0996177	0.0478665	0.10834	0.136821	0.166575	0.0503832	0.0214245	0.0172786	0.019703	0.00759248
	77	0.687658	0.925723	0.685037	0.757656	0.588768	0.648669	0.701486	0.861065	0.954221	0.937417	0.976014	0.986222	0.997541	0.99629	0.912703	0.786459	0.738801	0.461129	0.435483	0.375579	0.216332	0.227062	0.0941686	0.0564752	0.00449943	0.00259115	0.000419112	0.000203523	1.76681e-05	6.56371e-06	1.00348e-05	1.48327e-06	9.06822e-07	3.28965e-08	5.12172e-08	2.51386e-08	1.57896e-08	2.26822e-07	1.76668e-06	1.77387e-07	7.19687e-08	6.97465e-08	1.61556e-07	1.44016e-07	1.28316e-06	3.08907e-06	4.18515e-06	1.38199e-05
	78	0.357516	0.476231	0.385356	0.471995	0.49228	0.520829	0.874614	0.801688	0.776538	0.832902	0.681912	0.829235	0.646583	0.57194	0.658072	0.687131	0.700321	0.909763	0.90627	0.870181	0.841121	0.463462	0.440468	0.495201	0.479292	0.509468	0.429564	0.325935	0.293948	0.564415	0.772827	0.825561	0.955435	0.985867	0.986972	0.7795	0.917424	0.947549	0.923513	0.874682	0.782043	0.678101	0.814161	0.611578	0.583382	0.56799	0.352074	0.380888
	79	0.910142	0.962524	0.910014	0.864274	0.843029	0.871064	0.857756	0.708733	0.505778	0.285088	0.394576	0.114057	0.0371826	0.0486089	0.0975003	0.164368	0.127619	0.142012	0.111443	0.0938971	0.129519	0.125149	0.0440458	0.0366341	0.041047	0.0346631	0.0304807	0.0492784	0.0408204	0.0768851	0.0510532	0.0301035	0.0263458	0.0684306	0.0376806	0.0250592	0.00663646	0.0056531	0.00611226	0.014244	0.0251542	0.0123687	0.0152947	0.0271796	0.00997777	0.0851192	0.0878434	0.0397354
	80	0.824076	0.807371	0.790894	0.943834	0.946357	0.866157	0.738617	0.817034	0.654415	0.681957	0.8841	0.515473	0.661968	0.763943	0.876495	0.871974	0.663642	0.522389	0.599459	0.763742	0.764373	0.539179	0.701311	0.512066	0.522149	0.178111	0.0675872	0.189531	0.177813	0.325264	0.232304	0.380263	0.325308	0.130959	0.108028	0.186596	0.160263	0.0808836	0.091566	0.0864073	0.0402682	0.0159357	0.0358762	0.151639	0.2538	0.321524	0.407792	0.491697
	81	0.455899	0.57471	0.56051	0.531872	0.561451	0.374768	0.19794	0.355347	0.393083	0.420154	0.641867	0.856113	0.833654	0.993362	0.843058	0.914585	0.937955	0.96778	0.815208	0.610519	0.777954	0.912392	0.655152	0.873999	0.882577	0.733257	0.743592	0.627937	0.288624	0.300134	0.336065	0.297604	0.308124	0.176099	0.107157	0.0331379	0.00708428	0.00802401	0.0135308	0.00478823	0.00266613	0.00363474	0.00954738	0.00491169	0.00343148	0.00193014	0.00026758	0.000519933
	82	0.124298	0.170089	0.213211	0.190058	0.340567	0.381531	0.294337	0.330607	0.239656	0.315977	0.286194	0.274491	0.417635	0.481477	0.4142	0.417699	0.354859	0.509378	0.48665	0.416005	0.336646	0.297631	0.215746	0.210394	0.157899	0.167522	0.158832	0.0732585	0.0994172	0.14535	0.144572	0.146896	0.128728	0.129075	0.11037	0.1448	0.139149	0.0734256	0.113205	0.0943074	0.128039	0.108655	0.115443	0.166922	0.134682	0.199663	0.277184	0.298382
	83	0.927242	0.889989	0.869965	0.802921	0.697531	0.833979	0.933022	0.887798	0.925394	0.898091	0.837342	0.769245	0.749882	0.845789	0.81057	0.669852	0.885331	0.730857	0.667249	0.682868	0.901249	0.931672	0.941143	0.852524	0.904962	0.815012	0.911573	0.990768	0.983139	0.991382	0.849648	0.734563	0.433148	0.425975	0.57248	0.400794	0.215852	0.360492	0.584171	0.485156	0.583207	0.445118	0.532115	0.345964	0.287087	0.381202	0.401918	0.407652
	84	0.566855	0.564428	0.61203	0.890952	0.893568	0.82056	0.804316	0.724949	0.547972	0.410853	0.648239	0.526414	0.335293	0.528995	0.528995	0.647832	0.512508	0.63264	0.723286	0.50405	0.670575	0.651904	0.739675	0.775767	0.64447	0.810557	0.904703	0.8961	0.888808	0.913258	0.515791	0.610636	0.405997	0.365763	0.202004	0.131004	0.118535	0.316299	0.0871917	0.0491911	0.046336	0.0466288	0.0380769	0.0380009	0.0380009	0.105058	0.0943261	0.165849
	85	0.882339	0.933128	0.975484	0.986356	0.770137	0.420448	0.238869	0.27911	0.302428	0.240054	0.303725	0.295112	0.224464	0.143741	0.215128	0.150921	0.153619	0.151672	0.231752	0.0768165	0.0485102	0.012906	0.0453292	0.0693319	0.0327244	0.0340518	0.067763	0.168745	0.163368	0.26692	0.526507	0.514125	0.5567	0.62598	0.881412	0.859799	0.766691	0.475461	0.363226	0.182121	0.214592	0.177017	0.215383	0.166042	0.163935	0.121939	0.121284	0.119006
	86	0.472019	0.597339	0.61822	0.744853	0.755502	0.627269	0.706164	0.64207	0.563088	0.59925	0.533683	0.570879	0.604637	0.591285	0.783056	0.7846	0.665943	0.696981	0.603292	0.80698	0.780613	0.580066	0.445006	0.514205	0.382162	0.443071	0.279429	0.142857	0.180546	0.129805	0.138414	0.103756	0.0738973	0.0275314	0.0172596	0.0201299	0.0367646	0.019571	0.0236446	0.0212667	0.0235352	0.0420055	0.0787095	0.109102	0.105848	0.230755	0.255201	0.258869
	87	0.601158	0.605645	0.575941	0.394904	0.224401	0.27889	0.344802	0.364373	0.278879	0.26564	0.266958	0.229439	0.289555	0.232421	0.671486	0.684202	0.363097	0.458728	0.278421	0.50789	0.498179	0.409921	0.597426	0.662294	0.428847	0.480851	0.665806	0.604809	0.66247	0.919252	0.94899	0.973032	0.940623	0.816091	0.847224	0.813228	0.604281	0.814514	0.751404	0.616083	0.678292	0.566314	0.429177	0.512046	0.317241	0.380246	0.350058	0.392764
	88	0.393368	0.596394	0.683675	0.530356	0.621057	0.743906	0.726691	0.735909	0.690935	0.852906	0.935949	0.896814	0.960687	0.941757	0.926185	0.935159	0.909931	0.859974	0.873975	0.955496	0.881022	0.924001	0.956137	0.788007	0.680957	0.580144	0.565157	0.571289	0.563852	0.765626	0.750004	0.797596	0.88872	0.955772	0.931659	0.925778	0.860366	0.718462	0.899724	0.782543	0.907327	0.781366	0.711317	0.904496	0.97151	0.88229	0.814201	0.70202
	89	0.847169	0.700244	0.849145	0.84212	0.873548	0.965142	0.971172	0.99844	0.978158	0.997269	0.999742	0.971131	0.910735	0.96945	0.967966	0.872835	0.918298	0.523305	0.356425	0.359187	0.463238	0.567422	0.458293	0.347779	0.583809	0.71327	0.813366	0.786415	0.753727	0.557913	0.543366	0.449073	0.384834	0.584087	0.496676	0.576854	0.614927	0.791594	0.907379	0.860007	0.869134	0.65436	0.691119	0.61371	0.522127	0.552389	0.746692	0.777315
	90	0.200441	0.199206	0.216158	0.200235	0.106735	0.0798372	0.0884056	0.0483718	0.0205193	0.0158007	0.0214725	0.051124	0.0743109	0.0627904	0.0281933	0.0149582	0.0178238	0.0368854	0.0722588	0.115579	0.0963951	0.0734203	0.0602827	0.105619	0.113825	0.101613	0.135806	0.194243	0.280049	0.281154	0.210903	0.159702	0.132977	0.102049	0.0425519	0.0635957	0.0706109	0.116922	0.0447295	0.0232728	0.0383563	0.0464556	0.0222609	0.00468152	0.00574349	0.00407194	0.00532089	0.00185661
	91	0.495689	0.479322	0.479322	0.477049	0.422972	0.348445	0.428184	0.467756	0.438222	0.371589	0.286795	0.20965	0.141102	0.154876	0.161659	0.0777894	0.0777894	0.121671	0.167784	0.140881	0.0613394	0.0694716	0.0694716	0.0400283	0.0309939	0.21218	0.12538	0.094949	0.124497	0.225696	0.295414	0.335552	0.156561	0.194884	0.10232	0.157051	0.146666	0.0970835	0.108956	0.179929	0.1889	0.209684	0.148443	0.381808	0.405171	0.431687	0.293948	0.347108
	92	0.23132	0.262472	0.138599	0.304097	0.273204	0.406144	0.429562	0.467082	0.436891	0.640724	0.620446	0.513274	0.513274	0.483339	0.71044	0.959148	0.977313	0.917061	0.971228	0.91875	0.886088	0.886088	0.822236	0.869443	0.868042	0.782551	0.740032	0.593658	0.810492	0.977313	0.978462	0.938125	0.938125	0.938125	0.941959	0.949378	0.949378	0.940901	0.843463	0.940901	0.991394	0.930598	0.835495	0.796032	0.796032	0.915817	0.789359	0.717435
	93	0.65283	0.68837	0.538216	0.698895	0.886995	0.875372	0.870881	0.842354	0.74924	0.618061	0.817026	0.664584	0.652885	0.646637	0.603265	0.676437	0.61405	0.745665	0.753293	0.801061	0.824064	0.927924	0.98437	0.98099	0.959419	0.911283	0.896442	0.874798	0.85872	0.800075	0.613223	0.799113	0.899276	0.972431	0.974808	0.893883	0.896938	0.886055	0.948039	0.795956	0.850074	0.902866	0.850074	0.702364	0.424921	0.469935	0.469935	0.530439
	94	0.468084	0.609341	0.544399	0.609282	0.785196	0.843635	0.823797	0.805764	0.777692	0.764334	0.742693	0.772827	0.695546	0.666707	0.606055	0.624609	0.611862	0.630917	0.70877	0.904497	0.939536	0.982114	0.998067	0.98916	0.933501	0.806594	0.79405	0.73132	0.736588	0.693099	0.637907	0.842754	0.887547	0.992958	0.939502	0.886218	0.847901	0.875764	0.866083	0.809807	0.891365	0.895364	0.898322	0.654322	0.420077	0.384224	0.384224	0.320325
	95	0.305468	0.296431	0.342226	0.649452	0.654718	0.825814	0.70055	0.842332	0.704762	0.738787	0.568667	0.520117	0.65439	0.698736	0.716462	0.773779	0.887014	0.877041	0.745261	0.588397	0.722101	0.715681	0.489193	0.455268	0.413769	0.476837	0.720676	0.350292	0.377598	0.39951	0.232465	0.252946	0.144633	0.0950606	0.136022	0.18421	0.17975	0.371907	0.407083	0.498454	0.626233	0.751519	0.67972	0.741447	0.885789	0.884826	0.846271	0.859967
	96	0.997976	0.927045	0.858161	0.818347	0.875399	0.871103	0.815109	0.895629	0.765343	0.571631	0.820977	0.488618	0.430538	0.262924	0.259796	0.382773	0.469831	0.721108	0.401391	0.883137	0.845496	0.51055	0.784519	0.674114	0.117037	0.23601	0.0627766	0.0351815	0.0209871	0.0285795	0.0119929	0.0162407	0.0123286	0.00865616	0.00659218	0.00453377	0.0125301	0.00272835	0.00112375	0.000660648	0.000323328	0.000226104	0.000208205	0.000223462	0.000431265	0.000189094	6.48859e-05	9.99858e-05
	97	0.0606361	0.129459	0.100288	0.191611	0.217349	0.395703	0.613492	0.654796	0.643404	0.622444	0.611755	0.547017	0.661915	0.572003	0.660481	0.622959	0.478809	0.405219	0.514415	0.407387	0.39151	0.331279	0.514726	0.552298	0.634202	0.606282	0.628657	0.622977	0.565982	0.682168	0.685671	0.709084	0.613247	0.602933	0.645245	0.583973	0.703406	0.803694	0.897481	0.87459	0.961618	0.986166	0.913477	0.888329	0.879425	0.85875	0.88773	0.72942
	98	0.995468	0.963398	0.76649	0.768916	0.654417	0.522825	0.44705	0.510193	0.492256	0.878019	0.893113	0.712142	0.540379	0.816959	0.686681	0.910447	0.910447	0.851434	0.688203	0.688203	0.612293	0.576933	0.371899	0.697978	0.554558	0.111131	0.125236	0.09635	0.0654687	0.0652222	0.151026	0.0990086	0.380747	0.489256	0.378295	0.590474	0.675243	0.945031	0.911926	0.914022	0.983075	0.918637	0.96947	0.995513	0.927774	0.829632	0.817816	0.708421
	99	0.998788	0.997665	0.977093	0.9994	0.999287	0.986173	0.971062	0.989577	0.99958	0.91887	0.871318	0.894564	0.965242	0.977426	0.783573	0.810757	0.921828	0.991907	0.886115	0.907369	0.847031	0.740121	0.607903	0.679711	0.78646	0.69102	0.509881	0.258964	0.241316	0.124891	0.0473057	0.0203142	0.0234182	0.0213838	0.00321331	0.0188948	0.0255343	0.0215778	0.0488702	0.0532495	0.157163	0.0803615	0.202198	0.138554	0.0839624	0.0313753	0.0614851	0.0350027
	100	0.585911	0.641659	0.723425	0.718842	0.774478	0.693624	0.562239	0.61515	0.634427	0.78953	0.626543	0.647915	0.489246	0.505995	0.401119	0.439373	0.607653	0.411944	0.205287	0.16569	0.176895	0.161232	0.0972051	0.100502	0.097289	0.112336	0.11309	0.0837838	0.112573	0.109174	0.186204	0.126423	0.076822	0.0927972	0.105141	0.129771	0.0871392	0.117704	0.149563	0.0852941	0.222052	0.125834	0.0945431	0.197467	0.0762949	0.0613511	0.0561213	0.0267976
	101	0.968557	0.890709	0.791121	0.648933	0.787902	0.809726	0.866939	0.917293	0.733908	0.928734	0.855974	0.970871	0.967781	0.993192	0.999833	0.991733	0.952265	0.9405	0.957722	0.859959	0.857791	0.728758	0.544315	0.424006	0.538067	0.333762	0.25224	0.166787	0.165117	0.102636	0.0452675	0.0721787	0.111632	0.187539	0.0464547	0.0325723	0.0503145	0.0290366	0.0752626	0.023224	0.148911	0.366659	0.283349	0.404138	0.473905	0.702466	0.586046	0.398886
	102	0.82717	0.773845	0.784348	0.747258	0.813614	0.820294	0.743395	0.687164	0.689529	0.703642	0.686811	0.636783	0.587569	0.622577	0.2851	0.346695	0.168103	0.153359	0.119824	0.100216	0.108998	0.154456	0.185415	0.034678	0.049447	0.0808181	0.0661754	0.0468066	0.0340691	0.0845156	0.0343622	0.0854807	0.12023	0.116002	0.0876898	0.0901155	0.105374	0.139455	0.207114	0.196941	0.307546	0.279997	0.309246	0.453934	0.440796	0.366827	0.445009	0.494945
	103	0.713457	0.835211	0.95051	0.852714	0.849133	0.855627	0.919221	0.87831	0.77907	0.773788	0.81169	0.677296	0.630098	0.711116	0.719056	0.534547	0.385904	0.570788	0.549103	0.359508	0.359508	0.46966	0.656299	0.632072	0.667943	0.480706	0.435052	0.523212	0.466857	0.629791	0.658555	0.621703	0.619944	0.670008	0.585181	0.627362	0.339803	0.258854	0.521019	0.523849	0.492755	0.364238	0.203421	0.03571	0.0305751	0.0375041	0.0292729	0.0200036
	104	0.0133518	0.0194095	0.0454824	0.101358	0.0604201	0.0765937	0.151034	0.235731	0.151736	0.0985861	0.154399	0.189264	0.281966	0.275482	0.397139	0.215412	0.296276	0.409298	0.491635	0.394664	0.521459	0.770287	0.682037	0.854789	0.937126	0.919655	0.77376	0.630643	0.732139	0.845907	0.859116	0.7799	0.707876	0.878262	0.831953	0.896663	0.880502	0.799147	0.508113	0.542713	0.757245	0.612983	0.726626	0.676223	0.584696	0.742857	0.659673	0.50515
	105	0.342831	0.342831	0.405912	0.103133	0.0803553	0.213658	0.412344	0.626444	0.801805	0.990583	0.986974	0.956689	0.960349	0.854209	0.790085	0.481532	0.838467	0.57789	0.556337	0.388402	0.388402	0.437304	0.233506	0.118248	0.441572	0.226488	0.279838	0.195107	0.160188	0.170559	0.259728	0.259728	0.288051	0.595016	0.685619	0.860858	0.838499	0.838499	0.857283	0.950798	0.950798	0.894239	0.894239	0.416154	0.353595	0.12986	0.0917492	0.0549462
	106	0.614519	0.618113	0.399672	0.523648	0.479468	0.621122	0.780265	0.570066	0.575887	0.598687	0.601838	0.632141	0.640359	0.638769	0.439751	0.400198	0.197476	0.245009	0.10566	0.143048	0.158055	0.125308	0.0743811	0.0768096	0.0454268	0.0502539	0.0627211	0.064083	0.0374641	0.0113408	0.0108423	0.0142506	0.045964	0.0519263	0.0534628	0.0561126	0.079669	0.0958357	0.180567	0.145953	0.10499	0.125786	0.104876	0.18788	0.125261	0.171769	0.0746525	0.152578
[truncated: 133 more columns]

## Sheet: Fig.S2
A
	Target Number	1	2	3	4	5
Mean	Selectivity 1	1.0323	0.355396	0.23378	0.150451	0.277307
	Selectivity 2	0.333433	0.952818	0.439107	0.31913	0.325643
	Selectivity 3	0.126629	0.407526	0.963667	0.357926	0.317068
	Selectivity 4	0.0752343	0.24473	0.555805	0.857766	0.680402
	Selectivity 5	0.171573	0.411922	0.507	0.690228	0.735936
	Target Number	1	2	3	4	5
SEM	Selectivity 1	0.0449494	0.0618091	0.0406074	0.0414241	0.0474418
	Selectivity 2	0.112627	0.0779845	0.0712533	0.0578144	0.0901083
	Selectivity 3	0.10625	0.144669	0.197875	0.182818	0.0149632
	Selectivity 4	0.066951	0.0901455	0.0593014	0.101993	0.142648
	Selectivity 5	0.110005	0.0747676	0.0899058	0.134003	0.0553401
B
	Prefferred Number	1	2	3	4	5
	Percentage	47.0588	18.8235	4.70588	15.2941	14.1176
C
		First Half of Data
	Second Hald of Data	1	2	3	4	5
	1	37	1	1	0	1
	2	2	14	0	0	0
	3	0	1	3	0	0
	4	0	1	2	7	3
	5	1	0	1	4	6
D
	Neuron (#)	1	2	3	4	5	6	7	8	9	10	11	12	13	14	15	16	17	18	19	20	21	22	23	24	25	26	27	28	29	30	31	32	33	34	35	36	37	38	39	40	41	42	43	44	45	46	47	48
	Percentile Position	99.96	99.91	76.15	96.82	95.5	78.83	87.1	95.48	99.91	98.37	96.06	83.88	99.09	99.32	98.34	98.57	98.66	88.26	93.82	99.92	90.19	85.21	99.88	96.06	99.86	94.84	89.71	98.25	89.12	99.87	98.08	93.07	98.17	99.73	99.72	99.56	92.97	96.92	97.65	95.52	91.85	100	90.69	95.64	82.74	99.04	84.11	94.38
[truncated: 37 more columns]

[truncated: 2 more sheets: Fig. S3, Fig. S4]
